# Supplementary material for: Bees in the city: Findings from a scoping review and recommendations for urban planning
Source: Ambio. 2024 May 20;53(9):1281–95. doi: 10.1007/s13280-024-02028-1 (PMC11300792; doi:10.1007/s13280-024-02028-1)
Supplement: Supplementary file 2 — Supplementary file2 (XLSX 224 KB) [file 13280_2024_2028_MOESM2_ESM.xlsx]

## Sheet: Title_Page_Supplementary
Supplementary Material: Full records screened and included in the review This is supplementay to the article “Bees in the city: Findings from a scoping review and recommendations for urban planning” Rutger Remmers Department of Biology, School of Science, Utrecht University, The Netherlands Niki Frantzeskaki Department of Human Geography and Spatial Planning, Faculty of Geosciences, Utrecht Unive…

## Sheet: Supplementary
SUPPLEMENTARY to Review Paper: Bees in the City
Amount of records: 499		Accepted: 276			Analytical Questions				Output	Results		Guild specific features					General properties	Policy/Planning Recommendations	Include?
Guiding Research question: What is the effect of urbanization (urban form characteristics) on bees?					habitat characterization, focussed on in-urban (gardens, parks, vegetation)	Green roofs and other artificial	Bee housing	Urban vs non-urban		Bee general (biodiversity and survival)	Native vs exotic (honeybees)	Bee size	Bee sociality	Bee nesting type	Specialist vs generalist	Other (colony dynamics, survival, genetics)	Geography of case study/ empirical grounds
Article	Authors	Link	Goal	Species
A “Plan Bee” For Cities: Pollinator Diversity And Plant-Pollinator Interactions In Urban Green Spaces	#REF!	https://www.scopus.com/inward/record.uri?eid=2-s2.0-85088157329&doi=10.1371%2fjournal.pone.0235492&partnerID=40&md5=8637608f58f0c1d1d5ef869975c7eff3;http://dx.doi.org/10.1371/journal.pone.0235492	Comparison of park types regadring composition and abundance flower visitors	Apis mellifera, bombus, solitary bees	Parks differ in size, location, management and type (representative, community garden, recreational, cemetery)	n/a	n/a	8 urban parks with rural control	Flower visitors on study flower beds	Design is important, near-natural plots (high flower density) lead to high visitor count. Rural more visitations than urban, though community park comes close	Wild solitary bees were seen more frequently than Apis mellifera	n/a	n/a	n/a	n/a	n/a	Aachen, Germany	Near natural design of parks, small patches matter, pay attention to habitat quality, less management for spontaneous vegetation (self-regulation)	Yes
A Century Of Local Changes In Bumblebee Communities And Landscape Composition In Belgium	#REF!	http://dx.doi.org/10.1111/icad.12062	Temporal comparison of bumblebee assemblages	bombus				4 cities compared with their state of 100 years ago	Abundance, species richness, expected species richness, and diversity	Less urbanization, higher species maintenance, though species specific	n/a				n/a		Moorsel, Trivières, Torgny and Francorchamps, all Belgium	leguminous crops for bumblebees species, create heterogenous landscapes	No
A Checklist Of The Bees (Hymenoptera: Apoidea) Of St. Louis, Missouri, Usa	#REF!	https://www.scopus.com/inward/record.uri?eid=2-s2.0-80052662510&doi=10.1016%2fj.landurbplan.2011.07.004&partnerID=40&md5=0c443bb1fff30ad4b81b061f3c4e8683;http://dx.doi.org/10.1016/j.landurbplan.2011.07.004	Determining species at location	Bees													St. Louis, MO, USA		No
A Checklist Of The Bees (Insecta: Hymenoptera) And Their Floral Hosts At Plummers Island, Maryland	#REF!	http://dx.doi.org/10.3389/fsufs.2022.825137	Determining species at location	Bees															No
A Comparison Of Arthropod Abundance And Arthropod Mediated Predation Services In Urban Green Spaces	#REF!	http://dx.doi.org/10.1073/pnas.2009074117	Compare bees and other arthropod abundance between parks containing turf and prairie	bees	Six parks containing both turf and prairie habitat, both within urban context	n/a	n/a	n/a	Bee abundance	Prairie support more bees than turf, seen in higher abundance of bees. Likely due to more flowering on prairie.	n/a	n/a	n/a	n/a	n/a	n/a	Chicago, USA	Different habitats support different species	Yes
A Comparison Of Bee Communities Of Chicago Green Roofs, Parks And Prairies	#REF!	http://dx.doi.org/10.1038/s41598-022-21512-w	Compare reference habitat (tallgrass prairie) with city park spaces and green roofs	apis mellifera, bombus	six city parks, six prairies	Six green roofs	n/a	n/a	Species richness and abundance	Landscape scale: naturalness increases bee richness. Local scale: plant diversity increases bee diversity, also for green roofs	More native species on roofs support bees	n/a	n/a	Green roofs: 70% GN, parks: 80%, prairies: 66%	oligolectic sp. only found in prairies	n/a	Chicago, USA	Native species and implement green roofs, reconciliation ecology	Yes
A Comparison Of Social Bee–Plant Networks Between Two Urban Areas	#REF!	http://dx.doi.org/10.1093/jee/tox111	Compare plant-bee networks between two universities	Bees													São Paulo, Brazil and Londrina, Brazil		No
A Comparison Of Springtime Pollen And Nectar Foraging In Honey Bees Kept In Urban And Agricultural Environments	#REF!	http://dx.doi.org/10.7717/peerj.5916	Compare 13 apiaries for foraging patterns in different landscapes	Apis mellifera	n/a	n/a	n/a	5 high agri, 4 medium agri, 4 low agri (urban)	Pollen trapping, colony weighing	n/a	n/a	n/a	n/a	n/a	n/a	Similar spring diets for both urban and agricultural colonies	Ohio, USA	Floral resources need to be present in all types of landscapes to ensure growth of colony	Yes
A Comparison Of Tube-Renting Wasp And Bee Richness (Hymenoptera) Among The New Town Area, Urban Area And Rural Area Of Sanda City: Study On The Evaluation Of Natural Conditions In The Local Environment Using The Trap-Nest Technique	#REF!	https://www.scopus.com/inward/record.uri?eid=2-s2.0-84865305967&doi=10.1016%2fj.landurbplan.2012.07.008&partnerID=40&md5=9530f1fd062f63e8b7d8c62609eac34d;http://dx.doi.org/10.1016/j.landurbplan.2012.07.008																	No full text
A Dna Barcode-Based Survey Of Wild Urban Bees In The Loire Valley, France	#REF!	http://dx.doi.org/10.1186/s12862-022-02048-z	Sampling of wild bees in three cities						DNA metabarcoding			157 species, from which 36 in highlyt urban areas (city centers)							No
A Field-Based Quantitative Analysis Of Sublethal Effects Of Air Pollution On Pollinators	#REF!	http://dx.doi.org/10.1007/s10980-017-0592-x	Determine effect of pollution on bees	Apis Dorsata	n/a	n/a	n/a	Three locations differing in pollution, within the same city, with reference	Survival rate	n/a	n/a	n/a	n/a	n/a	n/a	High and moderate pollution lead to low survival rate of bees, low and rural to high	Bangalore, India		Yes
A Global Review Of Determinants Of Native Bee Assemblages In Urbanised Landscapes	#REF!	http://dx.doi.org/10.1007/s11252-020-00972-w																	Review
A Horizon Scan Of The Impacts Of Environmental Change On Wild Bees In China	#REF!	http://dx.doi.org/10.1007/s13592-013-0232-7																	No full text
A Land Classification Protocol For Pollinator Ecology Research: An Urbanization Case Study	#REF!	https://www.scopus.com/inward/record.uri?eid=2-s2.0-33644547362&doi=10.1016%2fj.biocon.2005.11.004&partnerID=40&md5=189e10effdbea6c16c6b75e9e6aa224b;http://dx.doi.org/10.1016/j.biocon.2005.11.004																	No	Possibly interesting for introduciton
A Large-Scale Dataset Reveals Taxonomic And Functional Specificities Of Wild Bee Communities In Urban Habitats Of Western Europe	#REF!	https://www.scopus.com/inward/record.uri?eid=2-s2.0-85100793969&doi=10.3390%2finsects12020135&partnerID=40&md5=7c9930229b84beaec326c42e3f5c2128;http://dx.doi.org/10.3390/insects12020135	Assess relationship urbanization and bee community composition	wild bees	n/a	n/a	n/a	16 large datasets combined, assessing human population density or impervious surfaces	Biodiversity measures for bees	Population density does not explain species richness, impervious surface does, as well as occurence. Moreover, no taxonomic homogenization of community due to urbanization	n/a	Human density explains increase of small bees	No relationship for HPD, impervious surface increases social species	With higher human population density and impervious surface, probabilities of occurrence of above-ground nesters increased	Human density and impervious surface increases generalist occurence	n/a	France, Switzerland, Belgium	Plant plants, if native	Yes
A Review Of Diversity Of Bees, The Attractiveness Of Host Plants And The Effects Of Landscape Variables On Bees In Urban Gardens	#REF!	http://dx.doi.org/10.1007/s11252-022-01277-w																	Review
A Review Of The Opportunities To Support Pollinator Populations In South African Cities	#REF!	http://dx.doi.org/10.1007/s11252-020-00956-w																	Review
A Spatial Framework For Targeting Urban Planning For Pollinators And People With Local Stakeholders: A Route To Healthy, Blossoming Communities?	#REF!	https://www.scopus.com/inward/record.uri?eid=2-s2.0-12744255045&doi=10.4039%2fn04-010&partnerID=40&md5=007bf89e02013c49a1a58cf55a84de17;http://dx.doi.org/10.4039/n04-010	Apply habitat suitability models to determine species distribution	bombus															No	Possibly interesting for introduciton
Abundance And Diversity Of Pollinators On Green Roofs Are Affected By Environmental Factors	#REF!	https://www.scopus.com/inward/record.uri?eid=2-s2.0-85115722079&doi=10.1007%2f978-3-030-79972-4_18&partnerID=40&md5=10d8ce9d3e223e4e194610746df18369;http://dx.doi.org/10.1007/978-3-030-79972-4_18																	No	Possibly interesting for introduciton
Acute Exposure To Urban Air Pollution Impairs Olfactory Learning And Memory In Honeybees	#REF!	http://dx.doi.org/10.1007/s10980-022-01430-y	Test effect of exposure to diesel concentrations on olfactory learning in bees																No	Possibly interesting for discussion
Agricultural Landscape And Pesticide Effects On Honey Bee (Hymenoptera: Apidae) Biological Traits	#REF!	https://www.scopus.com/inward/record.uri?eid=2-s2.0-85112704747&doi=10.3390%2fd13080365&partnerID=40&md5=289cdb399d6167f3b089bff853eb049b;http://dx.doi.org/10.3390/d13080365	study the effects of agricultural landscape and exposure to pesticides on honey bee health	Apis Mellifera	n/a	n/a	n/a	16 colonies placed in urban landscape, 4 of which in nonagricultural location	Colony weighing	n/a	n/a	n/a	n/a	n/a	n/a	Colony weight, thermoregulation and brood production greater in agricultural areas, Starvation in urban areas	Tennessee, USA		Yes
Along Urbanization Sprawl, Exotic Plants Distort Native Bee (Hymenoptera: Apoidea) Assemblages In High Elevation Andes Ecosystem	#REF!	http://dx.doi.org/10.1016/j.actao.2020.103556	Relationship between landscape and effect of richness and abundance native bees	native bees	n/a	n/a	n/a	8 sites, 80m x 2, relation to nearby cities, roads, altitude	Bee biodiversity measures	No relationship between urbanization and bee composition, possibly due minor loss of habitat connectivity. Exotic plants affected bee composition	n/a	Exotic plants introduction lead to change in native bee composition, leading to more small to medium sized bees	n/a	n/a	n/a		Andes mountain, Chile		Yes
Among The Colony: Ethnographic Fieldwork, Urban Bees And Intra-Species Mindfulness	#REF!	http://dx.doi.org/10.1007/s11252-016-0607-4																	No	Possibly interesting for introduciton
An Analysis Of Bee Communities In Home And Community Gardens	#REF!	https://www.scopus.com/inward/record.uri?eid=2-s2.0-84867410597&partnerID=40&md5=48be2499170fe9903d96df6c9eaecbab																	No full text
An Assessment Of Pollen Limitation On Chicago Green Roofs	#REF!	http://dx.doi.org/10.1002/ece3.8667	Pollen limitation assessment on green roofs	bees	n/a	Four green roofs vs four ground level location. Roofs varied in size, height, sun exposure, nummer of plant species	n/a	n/a	Bee abundance, measuring size	Less species found on green roofs compared to ground-level	n/a	high proportion smaller species found on roofs and ground, large bees on the ground, both medium and large bees on green roofs in equal proportions. So on ground, very few medium bees	n/a	n/a	n/a		Chicago, IL, USA	reconciliation ecology	Yes	Good discussion of literature, though plant focussed
Andrena Florea Fabricius, 1793 (Hymenoptera, Apoidea, Apiformes): A Rare Bee Species In Poland, Related To The Expansion Of The Alien Plant Bryonia Dioica Jacq. (Cucurbitaceae)	#REF!	http://dx.doi.org/10.1111/ddi.12899	Determine relationship between threatened plant and bee species	Andrena florea						Interdependency between plant and bee							Poland		No	Interesting study,
Anthropogenic Effects On The Body Size Of Two Neotropical Orchid Bees	#REF!	http://dx.doi.org/10.1007/s10531-019-01853-1	Comparing size of 2 bees species in several areas	Euglossa dilemma and E. viridissima	n/a	n/a	n/a	Comparing natural, agri, urban and island habitats, in 9 regions, through 24 sampling sites	Bee size	n/a	n/a	bees in natural habitats were significantly bigger in size than in all other habitat types, while no significant difference in size was found among agricultural, city or island habitat types. This is probably not due fragmentation, but maybe due temperature rise (UHI)	n/a	n/a	n/a		Yucatan Peninsula, Mexico		Yes
Anthropogenic Influences On Bee Foraging	#REF!	http://dx.doi.org/10.1098/rsos.170156																	No	Maybe a useful overview
Anthropogenic Landscapes Support Fewer Rare Bee Species	#REF!	http://dx.doi.org/10.1127/entomologia/2019/0613	Assess bee abundance and richness response to land use	Native bees	n/a	n/a	n/a	12 towns with forest and agricultural site near, all with 80% of depicted land cover within 1500m radius	Rarity comparison	n/a	n/a	In agri and urban, fewer rare bee species were found compared to forest, regarding frequency, phenologically and geographically	n/a	n/a	n/a		New Jersey, Pennsylvania and New York, USA	Forests are critical for supporting rare bees in this area	Yes
Are Cities Hotspots For Bees? Local And Regional Diversity Patterns Lead To Different Conclusions	#REF!	http://dx.doi.org/10.1007/s13592-017-0554-y	Assess diversity patterns in city	bees	n/a	n/a	n/a	Urban, suburban and rural	Species diversity and abundance	local diversity equal between areas, though urbanization decreases total diversity within the pool of urban sites, leading to homogenization. This is reduced species turnover	n/a	n/a	n/a	n/a	n/a		Poznań, Poland	Focus on bee communities outside urban areas, due to homogenization within the city	Yes
Are Urban Areas Suitable For Thermophilic And Xerothermic Bee Species (Hymenoptera: Apoidea: Apiformes)?	#REF!	http://dx.doi.org/10.1002/ece3.6794	Determine suitability of urban areas for xerothermic and thermophilic bees	bees	n/a	n/a	n/a	City vs park national park close to city	Bee abundance	Urban setting is habitat for southern species, due to similarity in climate	n/a	n/a	n/a	n/a	n/a		Poznań, Poland		Yes
Are Urban Parks Refuges For Bumble Bees Bombus Spp. (Hymenoptera: Apidae)?	#REF!	http://dx.doi.org/10.1080/15659801.2015.1052635	Assess how bumble bees respond to urbanization	bombus	n/a	n/a	n/a	18 urban parks vs 2 wild parks	Species richness and abundance	Naturalness, openness and rodent holes increase bee abundance, park elevation and age decrease it, Size of park does not predict composition. Bumble bees in urban areas use backyards for resources. Urban areas have high resources. There is competition between species, negatively affecting richness. Urban higher abundances, diversity similar	n/a	n/a	n/a	n/a	n/a		San Francisco, USA	Reconciliation ecology	Yes
Article Joint Impacts Of Drought And Habitat Fragmentation On Native Bee Assemblages In A California Biodiversity Hotspot	#REF!	http://dx.doi.org/10.1111/1365-2656.13797	Assess effect of drought, comparing natural unfragmented areas with urban, fragmented habitats	Native bees	n/a	n/a	n/a	6,75 fragmented plots vs 5,5 reserve plots avg	Species richness and abundance	n/a	n/a	Decrease in bee size only seen in reserve area, due to increase increase in Dialictus taxon	Increase in eusocial bees only seen in reserve area, due to increase increase in Dialictus taxon. In fragments, eusocial bees were less present among non-Dialictus	n/a	Increase in polylectic species lower in fragmented area, due to increase increase in Dialictus taxon	n/a	San Diego, California, USA	Focus on mitigating effects of climate change, in addition to decreasing habitat loss and fragmentation	Yes
Assessing Honey Bee Equilibrium Range And Forage Supply Using Satelite-Derived Phenology	#REF!	http://dx.doi.org/10.1007/s10531-021-02121-x	Predict how climate change and urbanization may affect honey bees	apis mellifera	No clear assessment					Urban areas may act as an ecological filter		No clear results		Habitat fragmentation ameliorates impact of drought					No
Assessing Residential Front Yards Using Google Street View And Geospatial Video: A Virtual Survey Approach For Urban Pollinator Conservation	#REF!	http://dx.doi.org/10.1111/een.12343																	No
Assessing The Efficacy Of Citizen Scientists Monitoring Native Bees In Urban Areas	#REF!	https://www.scopus.com/inward/record.uri?eid=2-s2.0-65949087029&doi=10.1371%2fjournal.pone.0005574&partnerID=40&md5=981eb9c1c1b4a77f1127ba98434980ee;http://dx.doi.org/10.1371/journal.pone.0005574																	No	Interetsing for discussion
Attractiveness Of Species Of Vitex (Chastetree) To Pollinators	#REF!	http://dx.doi.org/10.1038/s41598-022-08093-4																	No
Backyard Buzz: Human Population Density Modifies The Value Of Vegetation Cover For Insect Pollinators In A Subtropical City	#REF!	https://www.scopus.com/inward/record.uri?eid=2-s2.0-85067893038&doi=10.3161%2f15052249PJE2019.67.1.007&partnerID=40&md5=59e51c2156bc5e946ac70b543dcd34cc;http://dx.doi.org/10.3161/15052249PJE2019.67.1.007	Invest various factors on eusocial and non-eusocial bees in light of urbanization	Bees	Backyard design	n/a	n/a	Local and landscape vegetation cover, urban gradient	Species richness and abundance	No effect of urban gradient on bee species richness. Bee abundance and richness is positively affected by flower abundance.	n/a	No relationship	non-eusocial bees benefit from tree cover at local and landscape scale when HPD is low, but are disadvantaged when HPD is high. This is possibly due to vegetation quality. Eusocial bees are the opposite, possibly due to the affinity with domesticated "kept' hives. Backyards with higher vegetation cover showed higher densities of non-eusocial bees.	No relationship	No relationship	n/a	Brisbane, Australia	Particular vegetation (cover) affects specific species types	Yes
Bee Community Response To Local And Landscape Factors Along An Urban-Rural Gradient	#REF!	http://dx.doi.org/10.1007/s10841-014-9729-2	Determine urbanization effect on bee composition	bees	Local area characterization	n/a	n/a	12 sites, urban, suburban and rural depending on impervious surface	Species richness and abundance	both bee abundance and diversity decrease with increasing urbanization along the rural to urban gradient. Floral richness positively affects composition, maybe even more so than landscape composition	Suburban has many exotic bees compared to rural and urban, possibly due to high amount of exotic/ ornamental plants	Small bees respond negatively to urbanization	No relationship	No relationship	Polylectic bees respond negatively to urbanization	n/a	Denver, Colorado, USA	Plant a variety of bee plants, preferably native	Yes
Bee Diversity And Abundance In An Urban Setting	#REF!	http://dx.doi.org/10.1007/s11252-017-0726-6	Assess support for bees in urban areas	bees	City gardens (6), naturescape flower beds and backyards (6), wild areas (8) and traditional flower beds and backyards (5)	n/a	n/a	n/a	Species richness and abundance	Wild sites contain higher richness compared to other sites. Ecosystem managed is better than traditional management	n/a	n/a	n/a	n/a	n/a	n/a	Vancouver, British Columbia, Canada		Yes
Bee Diversity In Fragmented Areas Of Volcano Etna (Sicily, Italy) At Different Degrees Of Anthropic Disturbance (Hymenoptera: Apoidea, Anthophila)	#REF!	http://dx.doi.org/10.1038/s41598-019-39601-8																	No full text
Bee Diversity In The Rural–Urban Interface Of Bengaluru And Scope For Pollinator-Integrated Urban Agriculture	#REF!	http://dx.doi.org/10.3897/jhr.66.27367	Compare urban to rural sites on pollination	bees	n/a	n/a	n/a	18 sites across rural urban index, 6 urban, 6 transitional, 6 rural. Every center an agricultural farm	Species richness and abundance	Both species richness and abundance higher in urban and transitional, likely due to floral abundance. Rare bees found only in urban and transitional. Urban showed highest ground nesting	n/a	n/a	Rural shows many solitary, while transitional highest social bees	Ground nesting highest in urban, rural lowest. Opposite for cavity nesting	n/a	n/a	Bengaluru, India		Yes	Still need Mendeley
Bee Fauna And Floral Abundance Within Lawn-Dominated Suburban Yards In Springfield, Ma	#REF!	http://dx.doi.org/10.1590/S1984-46702013000200006	Compare suburban lawns for supporting native bees		17 yards														No
Bee Functional Groups Respond To Vegetation Cover And Landscape Diversity In A Brazilian Metropolis	#REF!	https://www.scopus.com/inward/record.uri?eid=2-s2.0-80051603390&doi=10.1371%2fjournal.pone.0023459&partnerID=40&md5=7f465683deac27ec39bc106f23698741;http://dx.doi.org/10.1371/journal.pone.0023459	Assess which urban factors best explain bee diversity	wild bees	n/a	n/a	n/a	9 in Curitiba, 1 in São José dos Pinhais	Biodiversity measures	Drop-off in bee richness below 35-40% vegetation cover. Bee richness, not diversity is associated with vegetation cover and landscape diversity, positively.	n/a	No relationship with size. ("However, this was not the case here, indicating that bee size alone may not reflect the overall sensitivity.")	Solitary species positively associated with vegetation cover and landscape diversity, thus more sensitive for urbanization compared to eusocial species.	No relationship for above-ground nesters, below-ground nesters respond positively to grassland cover proportion combined with landscape diversity. They're sensitive to urbanism	Generalists and kleptoparasites are sensitive to isolation. Generalists respond positively to vegetation and landscape diversity, Appears less sensitive to urbanization. Specialists are susceptible to urbanization.	n/a	Curitiba and São José dos Pinhais, Brazil	Conservation priority to specialists	Yes	Still need Mendeley
Bee Guilds’ Responses To Urbanization In Neotropics: A Case Study	#REF!	http://dx.doi.org/10.1093/ee/nvab048	Determine influence of conditions of areas on bee composition	Bees	Comparison of urban green areas, including squares, parks and gardens	n/a	n/a	12 urban green areas,	Species richness and abundance	Bee abundance is positively affected by flower cover, but negatively by impervious surface, buildings, tree size for most bee categories	n/a	n/a	Social bees respond positively to buildings with more than three floors in richness, and size of trees in abundance. Solitary bees respond negatively to buildings in abundance, and tree size in both richness and abundance. Intermediately social bees respond negatively to impervious surface in abundance, and tree size in richness.	Ground nesting bees are sensitive to number of buildings (with more than three floors), regarding both richness and abundance. Cavity nesting bees respond positively to flower cover in abundance, and plant richness in richness.	Specialists are sensitive to urbanization. They respond positively to flower cover in both abundance and richness, but so do generalists.	n/a	Campos dos Goytacazes, Brazil	Avoir long corridors of high buildings, include more green areas with large flower covers	Yes
Bee Hotels Host A High Abundance Of Exotic Bees In An Urban Context	#REF!	http://dx.doi.org/10.1007/s11252-019-00902-5	Determine which bees make use of bee hotels, with regard to conservation practices	Bees	n/a	n/a	Bee hotels with different hole sizes	n/a	Bee size	n/a	M. Sculpturalis negatively affects probability of seeing native bee in bee hotel, though not for hotels that harbour both native and exotic bees.	Bee size holes in hotels determine the type of bees that can be housed. Exotic large bee M. sculpturalis takes advantage, at cost of smaller native bees	n/a	n/a	n/a	n/a	Marseille, France	Be aware of hole size in bee hotels	Yes	Still need Mendeley
Bee Life In The City: An Analysis Of The Pollen Provisions Of Centris (Centris) Flavifrons (Centridini) In An Urban Area	#REF!	http://dx.doi.org/10.1007/s11252-018-0756-8	Dietary knowledge of bee in urban environment	Centris Flavrfrons															No	Still need Mendeley
Bee Richness And Abundance In New York City Urban Gardens	#REF!	http://dx.doi.org/10.3390/su10061936	Assessment of composition in NYC urban gardens	bees															No
Bee Species Decrease And Increase Between The 1990S And 2018 In Large Urban Protected Sites	#REF!	https://www.scopus.com/inward/record.uri?eid=2-s2.0-84895812221&doi=10.1007%2fs10661-013-3543-2&partnerID=40&md5=0b7aace31978ac7ec2f831fd6e9b062e;http://dx.doi.org/10.1007/s10661-013-3543-2	Species comparison over time		Three sites, compared over time with 40 years inbetween												Munich, Germany		No
Bee Species Recorded Between 1992 And 2017 From Green Roofs In Asia, Europe, And North America, With Key Characteristics And Open Research Questions	#REF!	https://www.scopus.com/inward/record.uri?eid=2-s2.0-84865592787&doi=10.1007%2fs11252-011-0211-6&partnerID=40&md5=9bc3e9caadc46cff5b8c58a3f5251a12;http://dx.doi.org/10.1007/s11252-011-0211-6	Comparison of studies that deal with green roofs	wild bees		Comparison of 30 studies											Asia, Europe and North America		Review
Bee-Friendly Community Gardens: Impact Of Environmental Variables On The Richness And Abundance Of Exotic And Native Bees	#REF!	http://dx.doi.org/10.1371/journal.pone.0234431	Explain variables for bee composition	bees	3 national parks vs 26 urban community gardens	n/a	n/a	n/a	n/a	Flower density gives a weak negative impact on bee community, possibly due to flowers in community gardens being exotic.	Exotic African carder bee appears to thrive in disturbed habitats, with less surrounding green space.	n/a	n/a	n/a	n/a	n/a	Sydney, Australia		Yes
Beekeeping And Honey Production In Japan And South Korea: Past And Present	#REF!	http://dx.doi.org/10.1016/j.agee.2019.106594																	No
Beekeeping In, Of Or For The City? A Socioecological Perspective On Urban Apiculture	#REF!	http://dx.doi.org/10.1016/j.aspen.2019.05.008																	No
Bees (Hymenoptera: Apoidea: Anthophila) Of Gardiners Island, Suffolk County, New York	#REF!	https://www.scopus.com/inward/record.uri?eid=2-s2.0-33646142301&doi=10.1890%2f1051-0761%282006%29016%5b0632%3aCRWADB%5d2.0.CO%3b2&partnerID=40&md5=05e80e9ab8b7317804e133f05323ad8c;http://dx.doi.org/10.1890/1051-0761(2006)016[0632:CRWADB]2.0.CO;2															Gardiners Island, Suffolk County, NY, USA		No full text
Bees (Hymenoptera: Apoidea) Of The Chicago Area: Diversity And Habitat Use In An Urbanized Landscape	#REF!	http://dx.doi.org/10.1002/ece3.9490	Assessment of bee composition in various urban and non-urban areas	bees	Metropolitan Chicago, Chicago suburbs, forest preserves and national park	n/a	n/a	n/a	Various biodiversity measures	Native plants lead to more bee species. Urban bees as derived from natural areas, regarding composition. Urban gardens contain high exotic species abundance	Exotic bees prefer exotic plants, whereas native bees prefer native plants	n/a	n/a	Ground nesting type likely at disadvantage in urban areas, cavity nesting at advantage	n/a	n/a	Chicago, USA	n/a	Yes
Bees (Hymenoptera: Apoidea) Utilizing Tecoma Stans (L.) Juss. Ex Kunth (Bignoniaceae) In Urban Landscapes: A Comparison Of Occurrence Patterns And Community Composition In Three Cities In Northwestern Costa Rica	#REF!	http://dx.doi.org/10.1111/1365-2664.13773																	No
Bees Collect Polyurethane And Polyethylene Plastics As Novel Nest Materials	#REF!	https://www.scopus.com/inward/record.uri?eid=2-s2.0-84919722821&doi=10.1016%2fj.biocon.2014.11.045&partnerID=40&md5=9f6a61f9e03de5a31b9846f15498b856;http://dx.doi.org/10.1016/j.biocon.2014.11.045																	No	For introduction!/ discussion
Bees In The Six: Determinants Of Bumblebee Habitat Quality In Urban Landscapes	#REF!	http://dx.doi.org/10.1016/j.ecolind.2021.107616	Explain variables for bee composition in various urban landscapes	bombusand generalist native bees	City divided in 49 2 x 2 km grid cells	n/a	n/a	n/a	Colony density, foraging distance	n/a	n/a	n/a	n/a	n/a	n/a	Both colony density and foraging distance are negatively influenced by urbanization, highlighting the importance of functional green spaces. Ornamental green spaces (gardens, lawns) are less useful.	Toronto, Canada	Convert both impervious surface and aesthetic green space into functional green space.	Yes
Bees Use Anthropogenic Habitats Despite Strong Natural Habitat Preferences	#REF!	http://dx.doi.org/10.1016/j.scitotenv.2015.05.128	Assess importance of various habitats for bees	Bees	n/a	n/a	n/a	Various habitats, including urban	Biodiversity measures	Though high abundance in urban areas, species richness and strength is lower than in natural habitats. Most species prefer natural habitats. Local habitat is a strong bee predictor	Exotic species are primarily found in urban areas.	n/a	n/a	n/a	Generalist here is used to depict habitat prefernce, not flower preference	n/a	North-Eastern USA	preserving natural habitats may provide the most effective strategy to guarantee in the long term the ecosystem functions and services provided by bee biodiversity.	Yes
Benchmarking Nesting Aids For Cavity-Nesting Bees And Wasps	#REF!	http://dx.doi.org/10.3390/insects12110987	Assess effectiveness of commercial and modified nesting aids	Bees	n/a	n/a	10 gardens, 6 in city borders, 4 in surrounding small town	n/a	Biodiversity measures, occupancy rates of nesting aids	n/a	n/a	n/a	n/a	n/a	n/a	Bee diversity and abundance is higher in self-made nesting aids (bee hotels), which is caused by material use and characteristics. Generally, diversity of hole size and lengths are important,	Freiburg, Germany	Commercial nesting aids are not as useful as modified nesting aids. Bee diversity is highest in reed, occupancy rate is highest in hardwood.	Yes
Big City Bombus: Using Natural History And Land-Use History To Find Significant Environmental Drivers In Bumble-Bee Declines In Urban Development	#REF!	http://dx.doi.org/10.1111/1365-2664.14011	Find drivers of bumblebee declines	bombus	n/a	n/a	n/a	30 gardens in multiple urban centres, in various urban and less-urban settings	Biodiversity measures	n/a	n/a	n/a	n/a	n/a	n/a	Males are not affected by urbanization, females are, negatively. At larger scale (2km), impervious surface is a negative predictor of bee abundance and diversity.	Michigan, USA	Shrinking cities, where there is little management, provide space for bee nesting and foraging. Heterogeneity in urban areas increase biodiversity of bees	Yes
Biodiversity Study On Tube-Nesting Wasps And Bees In New Town For Their Conservation In The Fragmented Forests	#REF!	http://dx.doi.org/10.1371/journal.pone.0104679															Sanda City, Hyogo Prefecture, Japan		No full text
Body Size And Corbiculae Area Variation Of The Stingless Bee Melipona Fasciculata Smith, 1854 (Apidae, Meliponini) Under Different Levels Of Habitat Quality In The Eastern Amazon	#REF!	https://www.scopus.com/inward/record.uri?eid=2-s2.0-77954542639&doi=10.1007%2fs11252-010-0122-y&partnerID=40&md5=c0356db1034fc1c72cd62ed411e232a7;http://dx.doi.org/10.1007/s11252-010-0122-y	Determine variation in body size and corbiculae area in near-urban vs non-urban setting	Melipona fasciculata Smith, 1854 (Apidae, Meliponini)	n/a	n/a	n/a	Urban area vs preserved area	Body size and corbiculae area	n/a	n/a	No effect on worker body size, but preserved sites contain bees with larger gyne body size and worker corbiculae area, probably due to nutritional statuses in colonies	n/a	n/a	n/a	n/a	Amazon, Brazil	n/a	Yes
Body Size And Wing Asymmetry In Bees Along An Urbanization Gradient	#REF!	http://dx.doi.org/10.1016/j.landurbplan.2014.02.017	Measuring fore- and hindwing traits in urban to rural gradient	Anthophora plumipes	n/a	n/a	n/a	Urban vs suburban vs rural (6, 5, 6)	Wing traits and body size	n/a	n/a	Body size unaffected	n/a	n/a	n/a	Directional asymmetry, right wing larger than left wing, generally. Asymmetry larger in rural and suburban areas	Poznan, Poland	urban areas may play an important role in bee conservation. However, considering the abundance of wild flora available for bees in our study throughout the urbanization gradient, we suggest that planning and managing (e.g., mowing intensity) of urban greenery should be adjusted to the habitat requirements of bees.	Yes
Body Size Variation In A Social Sweat Bee, Halictus Ligatus (Halictidae, Apoidea), Across Urban Environments	#REF!	http://dx.doi.org/10.1038/s41598-018-38338-0	Determine body size across cities	Halictus ligatus	n/a	n/a	n/a	Three urban cities, all community gardens (7, 7, and 10 for Saint Louis)	n/a	n/a	n/a	Body size variation is different in different urban areas, possibly linked to climate, temperature	n/a	n/a	n/a	n/a	Saint Louis (Missouri), Detroit (Michigan) and Chicago (Illonois), all USA	n/a	No	Introduciton/ discussion
Broader Phenology Of Pollinator Activity And Higher Plant Reproductive Success In An Urban Habitat Compared To A Rural One	#REF!	http://dx.doi.org/10.1111/ddi.12638	Determine bee composition in urban and rural on 2 plants	bees	n/a	n/a	n/a	3 rural vs 3 urban	Bee composition	Bumblebees and honeybees more active in urban setting	n/a	small bees more active in urban setting, large (solitary) bees more in rural	solitary bees more present in rural	n/a	n/a	n/a	Paris, France	n/a	Yes
Building Height Matters: Nesting Activity Of Bees And Wasps On Vegetated Roofs	#REF!	http://dx.doi.org/10.7717/peerj.2729	Determine effect of building height and surrounding green area on bee biodiviersity	bees	n/a	29 green roofs of different heights	n/a	n/a	Biodiversity measures	Species richness did not decline with building height, but decreased with less vegetation. Species abundance decreases with height. Surrounding green space also increases colonization	n/a	n/a	n/a	n/a	n/a	n/a	Toronto, Canada	n/a	Yes
Bumble Bee Colony Health And Performance Vary Widely Across The Urban Ecosystem	#REF!	http://dx.doi.org/10.1007/s10841-015-9769-2	Assess colony health within city	bombusterrestris	n/a	n/a	n/a	20 colonies divided over 10 sites, from edge of city to inner core	Parasitism levels	n/a	n/a	n/a	n/a	n/a	n/a	Ecotones (zones between areas) lower foraging trip duration, as it may lead to more success. Parasitism level of Trypanosome decreased with impervious surface. This hints at lower host density being the driver of lower parasitism, not increased transmission opportunity. Temperature negatively affects colony growth	Halle, Germany	Maintain ecotones	Yes
Bumble Bee Species Distributions And Habitat Associations In The Midwestern Usa, A Region Of Declining Diversity	#REF!	http://dx.doi.org/10.1139/gen-2015-0159	Assess conservation status of bumblebee species	bombus	Planted or unplanted patches	n/a	n/a	Various landscapes including urban (natural field, shrubby successional old field, planted hayfield, planted restored meadow, planted urban patch, planted restored roadside, or roadside)	Biodiversity measures	Planted urban patches lead to high abundance and species richness. Abundance increased with both developed area and forest. Planted areas always have higher abundance and diversity compared to unplanted. Some species respond positively to urbanization	n/a	n/a	n/a	n/a	n/a	n/a	Ohio, USA	n/a	Yes
Bumble Bee Species Exhibit Divergent Responses To Urbanisation In A Southern California Landscape	#REF!	http://dx.doi.org/10.1007/s00442-022-05254-0	Determine effects of landscape measures on bumblebees	three bombusspecies	n/a	n/a	n/a	Scrub reserve plots vs scrub fragment plots vs urban plots (18), 57 in total	Biodiversity measures	Impervious surface negatively affects bumblebees. Some species may make use of ornamental flowers	n/a	n/a	n/a	n/a	n/a	n/a	San Diego County, USA	n/a	Yes
Bumble Bees (Bombus Spp) Along A Gradient Of Increasing Urbanization	#REF!	http://dx.doi.org/10.1098/rsbl.2019.0574	Determine effect of urbanization gradient on bumblebees	bombus	Gardens classified as: Garden, House, Mixed (between house and garden).	n/a	n/a	16 allotment gardens along urban gradient, including 2 rural. (periurban, intermediate, urban)	Biodiversity measures	Diversity is negatively affected by impervious surface at 300m, 500m and 1000m scales. Abundance increases with flower abundance. Diversity is higher in garden than house or mixed	n/a	High variability of abundance for small bumble bees, only in urban areas. Several small species are negatively affected by urbanization, while large species are unaffected.	n/a	n/a	n/a	High variability of abundance for bumble bees with long tongues, only in urban areas	Stockholm, Sweden	n/a	Yes
Bumble Bees Exhibit Body Size Clines Across An Urban Gradient Despite Low Genetic Differentiation	#REF!	http://dx.doi.org/10.1016/j.agee.2021.107697	Explain body size clines	bombus	n/a	n/a	n/a	Four sites along a urban gradient	Body size	n/a	n/a	Increasing urbanization leads to smaller specimens for one species, but larger for another species (smaller B. pensylvanicus, larger B. impatiens). This is likely due to plasticity, and is probably caused by nutrition	n/a	n/a	n/a	n/a	Saint Louis (Missouri), USA	n/a	Yes
Bumblebee Communities (Apidae, Bombini) In Urban Parks In Relation To Park Area And Other Characteristics	#REF!	http://dx.doi.org/10.1111/icad.12607	Assess effect of park size on biodiversity	bombus	Four large city parks, four small city parks	n/a	n/a	n/a	Biodiversity measures	Diversity of species lowers with park size, possibly due to homogeneity	n/a	n/a	n/a	n/a	n/a	n/a	Warsaw, Poland	Not size, but structure and maintenance determine how parks support bumblebees	Yes
Bumblebees In The City: Abundance, Species Richness And Diversity In Two Urban Habitats	#REF!	http://dx.doi.org/10.1002/ecy.2654	Compare type of gardens for biodiversity	apis mellifera, bombus	13 urban gardens (including allotments) and 13 ornamental flowerbeds (in parks and green spaces)	n/a	n/a	n/a	Biodiversity measures	Species richness was significantly higher in gardens than in flowerbeds, but diversity (Berger–Parker and Simpson indices) was higher in flowerbeds than in urban gardens. The abundance in gardens was significantly higher and approximately twice that found in flowerbeds. The number of honeybee individuals was positively correlated with the abundance of bumblebees. Neither species richness nor abun…	n/a	n/a	n/a	n/a	n/a	n/a	Gothenburg, Sweden	Extended periods of abundant flowering in different types of urban green spaces might be the key to promoting bumblebee populations.	Yes
Buzzing On Top: Linking Wild Bee Diversity, Abundance And Traits With Green Roof Qualities	#REF!	https://www.scopus.com/inward/record.uri?eid=2-s2.0-33846992584&doi=10.1111%2fj.1523-1739.2006.00574.x&partnerID=40&md5=190dee83117e18b9451e112d76017731;http://dx.doi.org/10.1111/j.1523-1739.2006.00574.x	Compare qualities of green roofs for biodiversity of bees	bees	n/a	9 green roofs, varying in floral resources, substrate character and depth, roof height and age	n/a	n/a	Biodiversity measures	Above-ground nesting and solitary species are characteristic in urban environments. Wild bee diversity and abundance on green roofs are positively affected by enhanced floral resources. Roofs with fine substrates represented the highest mean wild bee diversity and abundance and affected wild bee species richness and abundance distinctively positive compared to roofs with mixed or coarse substrate…	n/a	Body size decreases with roof height	Fine substrates (consisting of humus, earth and sand) positively affect eusocial bees	Fine substrates (consisting of humus, earth and sand) positively affect grounddwelling bees	Green roofs contained mostly generalists. Oligolectic wild bee species occurrence was low, but strongly positively affected by increasing floral diversity	n/a	Vienna, Austria	Creation of small areas of mounds, consisting of finer and deeper substrates, should be a design consideration for green roofs. We conclude that increasing floral resources (flower abundance and floral diversity) and the installation of patches with fine and deeper substrates should be considered during the planning process to enhance the wild bee diversity and abundance on green roofs.	Yes
California Native Perennials Attract Greater Native Pollinator Abundance And Diversity Than Nonnative, Commercially Available Ornamentals In Southern California	#REF!	http://dx.doi.org/10.3390/plants11151976		bees	Garden with native plants vs garden with nonnative plants					Native plants also received a greater diversity of visitor taxa, including a richer suite of native bees.	Honeybees show no preference for native vs exotic plants						California		No full text
Can Patterns Of Urban Biodiversity Be Predicted Using Simple Measures Of Green Infrastructure?	#REF!	https://www.scopus.com/inward/record.uri?eid=2-s2.0-85130199325&doi=10.1007%2fs00442-022-05184-x&partnerID=40&md5=812613fe9dc97ad245ec7599a7a50a33;http://dx.doi.org/10.1007/s00442-022-05184-x	Determine which measures and scales are useful for predicting bees	bees	n/a	n/a	n/a	n/a		Bees are positively correlated to vegetation cover at 100m to 250m scale							Birmingham, England		No	Interesting article for discussion
Changes In Adult Sex Ratio In Wild Bee Communities Are Linked To Urbanization	#REF!	http://dx.doi.org/10.1016/j.foreco.2016.02.017	Determine observed sex ratio along urbanization gradient	bees	n/a	n/a	n/a	26 sites, 21 of which were community gardens, 3 nature reserves and 2 rural farms	observed sex ratio	Total bee abundance is positively affected by floral abundance. Floral richness best predictor of richness	n/a	urbanization leads to a decline in medium and large bodied ground-nesting bees	n/a	urbanization leads to a decline in medium and large bodied ground-nesting bees. Cavity-nesting bees increased with urbanization in abundance	n/a	urbanization leads to a decline in medium and large bodied ground-nesting bees, scewing the ratio towards male bees	Michigan, USA	n/a	Yes
Changes In Bee Community Structure (Hymenoptera, Apoidea) Under Three Different Land-Use Conditions	#REF!	http://dx.doi.org/10.1007/s10841-018-0075-7	Bee species and their abundance were registered with the intention of knowing how changes in the vegetation are related to bee community structure	bees	n/a	n/a	n/a	urban area vs agri with crops and livestock vs preserved vegetation area. Four plots per area	Biodiversity measures	A rarefaction analysis, showed that the preserved areas had significantly greater richness and diversity. Urban area has the lowest richness. Abundance is similar between areas. Urbanization acts as a filter, only some species are found in urban areas.	n/a	Small bees are relatively present in urban areas	n/a	n/a	Generalist species are relatively presented in urban areas	n/a	Jalisco, Mexico	This leads to the conclusion that change in land-use negatively affects the richness, abundance, and diversity of species of bee community, for this reason it is recommended that the TDF in Mexico should be protected in order to guarantee the conservation of this group of insects.	Yes
Changes In Wild Bee Fauna Of A Grassland In Brazil Reveal Negative Effects Associated With Growing Urbanization During The Last 40 Years	#REF!	http://dx.doi.org/10.1111/afe.12226	Assessment of temporal effect of urbanization on bees	bees	n/a	n/a	n/a	Temporal comparison of area	Biodiversity measures	The clear decline in both species richness and abundance over the past 40 years suggests that large impacts of urbanization may be common.	n/a	Large bee species decreased 50% with urbanization, other sizes were unaffected	n/a	n/a	Specialist species decrease with urbanization, whereas generalists increase	n/a	São José dos Pinhais, Paraná, Brazil	State and municipal agencies should urgently consider the establishment of reserves that include in addition to forest remnants, the few remaining patches of natural grasslands. Last but not least, to preserve these essential pollinators in the urban environments, Brazilian cities should include a larger portion of suitable places to wild bee fauna in their planning (e.g., city parks, squares and…	Yes
Changing Bee And Hoverfly Pollinator Assemblages Along An Urban-Rural Gradient	#REF!	http://dx.doi.org/10.1603/EN13078	Assess urbanization gradient	bees	altitude, shelter from wind, diversity and abundance of flowers), and the broader-scale degree of urbanization (e.g. percentage of built landscape and gardens within 100 m, 250 m, 500 m, 1 km, and 2.5 km of the site	n/a	n/a	24 churchyards and cemeteries along urbanization gradient (urban, suburban, rural)	Biodiversity measures	diversity and abundance of bees were both significantly negatively associated with higher levels of urbanization. Built area is a predictor at 500m and 1km scale, whereas flower abundance and gardens are effective at lower scale, but ns	n/a	n/a	n/a	n/a	n/a	n/a	Birmingham, England	Invest in area quality	Yes
Characterizing User Needs For Beescape: A Spatial Decision Support Tool Focused On Pollinator Health	#REF!	http://dx.doi.org/10.1111/1365-2664.13270																	No
Chicago Bees: Urban Areas Support Diverse Bee Communities But With More Non-Native Bee Species Compared To Suburban Areas	#REF!	https://www.scopus.com/inward/record.uri?eid=2-s2.0-11444254953&doi=10.1016%2fj.landurbplan.2004.02.003&partnerID=40&md5=3f918d2737ba84186a42dcfe5288c008;http://dx.doi.org/10.1016/j.landurbplan.2004.02.003	Explain effect of urbanization on bee composition	bees	n/a	n/a	n/a	eight sites from urban to suburban	Biodiversity measures	Taken together, these results indicate that urban areas can support diverse bee communities, but these communities do differ markedly in terms of species composition	Urbanization favours non-native bees	n/a	floral diverse sites supporting greater richness of ground nesting, eusocial, and generalist bees regardless of landscapelevel impervious surface	floral diverse sites supporting greater richness of ground nesting, eusocial, and generalist bees regardless of landscapelevel impervious surface	floral diverse sites supporting greater richness of ground nesting, eusocial, and generalist bees regardless of landscapelevel impervious surface	n/a	Chicagoland region of Illinois, USA	bee conservation efforts in urban areas should focus on creating floral diverse habitats to help support more bee species, specifically native bee species, while also considering which bees are best supported by these conservation efforts.	Yes
Citizen Science Data Reveals The Need For Keeping Garden Plant Recommendations Up-To-Date To Help Pollinators	#REF!	http://dx.doi.org/10.3390/insects11110773																	No
City Climate And Landscape Structure Shape Pollinators, Nectar And Transported Pollen Along A Gradient Of Urbanization	#REF!	https://www.scopus.com/inward/record.uri?eid=2-s2.0-84941166632&doi=10.1111%2f1365-2664.12499&partnerID=40&md5=d74c880fd1ec5cf6098d20cb08119b1d;http://dx.doi.org/10.1111/1365-2664.12499						40- sites, from semi-natural to built-up		Low urbanization (peak 22% impervious surface) increases bee abundance							North Italy		No
City Dwelling Wild Bees: How Communal Gardens Promote Species Richness	#REF!	http://dx.doi.org/10.1016/j.landurbplan.2017.02.011	Explain bee richness using habitat characterization	bees	twelve communal gardens throughout Vienna	n/a	n/a	n/a	Species richness	the availability of pollen or nectar resources was the main factor enhancing wild bee richness in communal gardens. Neither buildings, traffic nor artificial elements like courtyards surrounding the studied communal gardens influenced the wild bee species richness. As the distance to the city center had no effect on species richness, it appeared that urban areas of Vienna include adequate green s…	n/a	n/a	The proportion of crops as well as trees and shrubs within the gardens were of importance to eusocial bee populations and had a positive effect on the diversity of solitary wild bees	Only buildings surrounding the communal gardens had a negative effect on soil nesting bee communities as extensive areas of impervious surfaces in building developments within cities are the primary reason for a limitation of suitable habitats for below-ground nesters	n/a	n/a	Vienna, Austria	In cooperation with architects, city planners and biologists environmental damage can be minimized by taking green areas, such as communal gardens, into account when planning landscapes that enhance biodiversity. According to the presented results, it is simple to create a communal garden, which is wild bee friendly by following these suggestions: The design of structurally diverse communal garde…	Yes
City Parks Vs. Natural Areas - Is It Possible To Preserve A Natural Level Of Bee Richness And Abundance In A City Park?	#REF!	https://www.scopus.com/inward/record.uri?eid=2-s2.0-71049164744&doi=10.1007%2fs10841-009-9215-4&partnerID=40&md5=a81d9a98b27663c9ed52bac31852b201;http://dx.doi.org/10.1007/s10841-009-9215-4	compare bee biodiversity measures of urban and natural parks	bees	n/a	n/a	n/a	2 city parks vs 1 natural park	biodiversity measures	that a large and diversified city parks may be a favourable habitat for a diverse and numerous group of bees, comparable to the fauna in natural habitats both in terms of the number of species and their abundance.	n/a	The mean abundance of late spring species and the richness of large-sized species was significantly lower in the areas transformed by human activity (city parks) compared to natural landscapes	Social bees in the urban environment presented greater species richness	n/a	The analyses also showed that the abundance of oligolectic bee species were higher in urban landscapes compared to National Park	n/a	Poznań, Poland	limit the frequency of lawn mowing in the flowering time of plants that comprise an important source of food for bees in cities, as well as to plant additional shrubs, which could complement or replace the mowed herbaceous plants. Limit the frequency of lawn mowing in the flowering time of plants that comprise an important source of food for bees in cities, as well as to plant additional shrubs, …	Yes
City Size, Regional Landscape Context, And Local Resource Characteristics Influence Patterns Of Bee Occurrence: A Case Study From Northwestern Costa Rica	#REF!	http://dx.doi.org/10.1002/ecs2.2486	Determine environmental factors that affect biodiversity	bees	n/a	n/a	n/a	Three cities compared	biodiversity measures	Richness of bees increases with city size. Surrounding landscape determines bee composition	n/a	n/a	n/a	n/a	n/a	n/a	Liberia, Bagaces and Cañas, all Costa Rica	n/a	No
Collapse Of A Pollination Web In Small Conservation Areas	#REF!	http://dx.doi.org/10.1007/s11252-020-01085-0																	No
Colony Development And Reproductive Success Of Bumblebees In An Urban Gradient	#REF!	http://dx.doi.org/10.1111/1365-2664.13085	determine effect of urbanization on colony development	bombusimpatiens	n/a	n/a	n/a	10 sites, most of which a community garden, with 0 to 99% degree of urbanization	Colony dynamics	We did not find an effect of urbanization on the population growth rate of the nests or on forager activity. Possibly due to rich gardens, floral availability was high. Scales of 500 to 2000m were used	n/a	n/a	n/a	n/a	n/a	n/a	USA	n/a	Yes
Commercial Bumblebee Hives To Assess An Anthropogenic Environment For Pollinator Support: A Case Study In The Region Of Ghent (Belgium)	#REF!	http://dx.doi.org/10.1016/j.jip.2021.107703	Determine effect of area on colony development	bombusterrestris	Rich vs poor urban, regarding green	n/a	n/a	Rich urban, vs poor urban vs rural	Colony dynamics	n/a	n/a	n/a	n/a	n/a	n/a	Higher biomass and number of living workers for rich area. Rural area intermediate	Ghent, Belgium	n/a	Yes
Common Factors Influence Bee Foraging In Urban And Wildland Landscapes	#REF!	https://www.scopus.com/inward/record.uri?eid=2-s2.0-33646589320&doi=10.1111%2fj.1479-8298.2006.00161.x&partnerID=40&md5=c5d004b8b27fd70404ada950ac30d70b;http://dx.doi.org/10.1111/j.1479-8298.2006.00161.x	Assess differences of visitation to one plant species in various landscapes	bees	n/a	n/a	n/a	Urban vs wildland landscape (103 sites in three cities vs 21 in wildland)	Biodiversity measures	Landscape or local land use (residential or commercial) did not explain patch-level visitation rates. Rather, it was size and density of floral patch.	For example, native social bombusspecies were more commonly observed at the wildland sites as compared to the urban sites. Non-native social honey bees (Apis mellifera) were also significantly more abundant at poppy patches in the urban landscape	Larger-bodied bees, specifically B. vosnesenskii, were significantly more common at poppy patches in the wildland landscapes. At urban floral resources smaller-bodied taxa, in particular Halictus and Lasiglossum species, were dominant.	For example, native social bombusspecies were more commonly observed at the wildland sites as compared to the urban sites. Non-native social honey bees (Apis mellifera) were also significantly more abundant at poppy patches in the urban landscape	n/a	n/a	n/a	Berkeley, Emeryville and Oakland, all California, USA	n/a	Yes
Community Science Participants Gain Environmental Awareness And Contribute High Quality Data But Improvements Are Needed: Insights From Bumble Bee Watch	#REF!	http://dx.doi.org/10.1016/j.ufug.2016.10.015																	No
Comparative Analysis Of Viruses In Four Bee Species Collected From Agricultural, Urban, And Natural Landscapes	#REF!	https://www.scopus.com/inward/record.uri?eid=2-s2.0-85135707828&doi=10.1016%2fj.scitotenv.2022.157801&partnerID=40&md5=319141e05e95647034c892e6674586bf;http://dx.doi.org/10.1016/j.scitotenv.2022.157801	Determine landscape component for difference is bee communities affected by viruses	bees	n/a	n/a	n/a	10 agri, 4 urban, 2 natural sites	Virus prevalence	Landscape does not explain differences in virus prevalence	n/a	n/a	n/a	n/a	n/a	n/a	Nebraska, USA	n/a	Yes
Comparative Survival And Fitness Of Bumble Bee Colonies In Natural, Suburban, And Agricultural Landscapes	#REF!	http://dx.doi.org/10.1017/S0007485317000153	Determine environmental factors that affect colony dynamics and biodiversity	bombusimpatiens (Cresson)	n/a	n/a	n/a	Four sites of each of the following areas: natural, suburban, conventional agri, organic agriculture	Colony dynamics	n/a	n/a	n/a	n/a	n/a	n/a	Suburban negatively affects colony growth, though year dependent. No differences seen between agri (both types) and natural. Both percent developed land and impervious surface were negatively correlated with relative colony growth, bee abundance, and caste production in our study in 2016, primarily driven by the suburban sites	Rochester, Syracuse, Ithaca, and Geneva, NY, USA	Urban wildflower plants, adjusted mowing schedules	Yes
Comparing The Pollen Forage Pattern Of Stingless Bee (Trigona Iridipennis Smith) Between Rural And Semi-Urban Areas Of West Bengal, India	#REF!	http://dx.doi.org/10.1111/mec.16374	Assess difference in pollen loads for semi-urban and rural	Trigona iridipennis Smith	n/a	n/a	n/a	Semi-urban (3) vs rural (4)	Pollen forage pattern	n/a	n/a	n/a	n/a	n/a	n/a	Diversity of pollen is higher in rural areas for this species	West Bengal, India	n/a	Yes
Competition Between A Native And Introduced Pollinator In Unmanaged Urban Meadows	#REF!	http://dx.doi.org/10.1016/j.baae.2019.10.003									Exotic plants introduce exotic bees								No
Complex Responses Within A Desert Bee Guild (Hymenoptera: Apiformes) To Urban Habitat Fragmentation	#REF!	http://dx.doi.org/10.1007/s10980-014-0121-0	Assess effects of fragmentation on bee visition on native desert plant	bees	n/a	n/a	n/a	59 desert fragments of different size (degree of fragmentation / urbanization)	biodiversity measures	n/a	n/a	Fragmentation (urbanization) does not affect bee size	n/a	Fragmentation (urbanization) decreases ground nesting bees, both in richness and abundance	Generalists increases with fragmentation (urbanization)	n/a	Tucson Basin, Arizona, USA	n/a	Yes
Complex Urban Environments Provide Apis Mellifera With A Richer Plant Forage Than Suburban And More Rural Landscapes	#REF!	http://dx.doi.org/10.1111/gcb.13921	Assess effect of urban gradient for plant foraging	Apis mellifera	n/a	n/a	n/a	14 hives placed along urban gradient, testing for urban land cover %	Pollen forage pattern	n/a	n/a	n/a	n/a	n/a	n/a	Higher proportion of urban land is positively associated with diversity of plants foraged. Non-native plants are also of importance to a. mellifera. Rural areas are negatively associated with diversity of plant pollen.	Greater Manchester, England	n/a	Yes
Composition Of Flower-Visiting Hymenoptera In Flowerbeds And Grasslands In Chiba City, Japan	#REF!	https://www.scopus.com/inward/record.uri?eid=2-s2.0-85133980135&doi=10.1002%2feap.2699&partnerID=40&md5=cf905d23e2bc832d3ef39707ed10a1c2;http://dx.doi.org/10.1002/eap.2699															Chiba City, Japan		No full text
Confronting The Modern Gordian Knot Of Urban Beekeeping	#REF!	http://dx.doi.org/10.1111/1462-2920.16150																	No
Conservation In Post-Industrial Cities: How Does Vacant Land Management And Landscape Configuration Influence Urban Bees?	#REF!	https://www.scopus.com/inward/record.uri?eid=2-s2.0-85089973858&doi=10.1111%2feva.13078&partnerID=40&md5=cec687f016e19da6c85dc4c7dbfb629d;http://dx.doi.org/10.1111/eva.13078	Assessment of local and landscape scale drivers of bee community composition	bees	56 residential vacant lots, 1500m radius, in 8 neighbourhoods. experimental setup: control, meadow (pre-existing), fine-fescue lawn, flowering lawn, grass prairie, low diversity prairie and high diversity prairie	n/a	n/a	n/a	biodiversity measures	bees are supported by larger greenspaces in proximity, within an urban environment, both in abundance as richness. Different habitats did not influence biodiversity measures, plant biomass did positively	n/a	higher bee richness and increased abundance of smaller sized bees as the size of surrounding greenspace patches increased	n/a	n/a	n/a	n/a	Cleveland, Ohio, USA	we recommend practitioners consider landscape context and prioritize those sites closer to larger patches of greenspace, as these refuge habitats have been correlated with greater bee richness, especially for smaller bees. Reducing management (e.g. frequent mowing) of spontaneous vegetation in private or publicly owned urban greenspaces is an important consideration for urban bee conservation.	Yes
Conserving Bees In Destroyed Landscapes: The Potentials Of Reclaimed Sand Mines	#REF!	https://www.scopus.com/inward/record.uri?eid=2-s2.0-85002374716&doi=10.1371%2fjournal.pone.0167233&partnerID=40&md5=665eee2ff789575b16a78fde82b13f59;http://dx.doi.org/10.1371/journal.pone.0167233																	No
Conserving Diversity In Irish Plant–Pollinator Networks	#REF!	https://www.scopus.com/inward/record.uri?eid=2-s2.0-33644813358&doi=10.1590%2fS1519-69842005000300020&partnerID=40&md5=ec22c81621eb44a69a0c29b072de70f8;http://dx.doi.org/10.1590/S1519-69842005000300020	to compare spatial and temporal variation in Irish network structures																No
Contemporary Human-Altered Landscapes And Oceanic Barriers Reduce Bumble Bee Gene Flow	#REF!	https://www.scopus.com/inward/record.uri?eid=2-s2.0-85045753761&doi=10.1098%2frspb.2017.2806&partnerID=40&md5=28686feb6869a7a35a1f08b8a8ef147e;http://dx.doi.org/10.1098/rspb.2017.2806		bombusvosnesenskii															No
Contrasting Impacts Of Pesticides On Butterflies And Bumblebees In Private Gardens In France	#REF!	http://dx.doi.org/10.1007/s10531-020-01985-9	Assess garden measures for bumblebees	bombus	Garden comparison for bumblebees: Garden area, index of nectar resources	n/a	n/a	Urbanization level surrounding gardens	bumblebee abundance	Bee abundance increases with garden area, especially in urban areas. Pesticide use decreases bumble abundance	n/a	n/a	n/a	n/a	n/a	n/a	France	n/a	Yes
Contributions Of Phenological Groups Of Wild Bees As An Indicator Of Food Availability In Urban Wastelands	#REF!	https://www.scopus.com/inward/record.uri?eid=2-s2.0-84907907863&doi=10.1371%2fjournal.pone.0107568&partnerID=40&md5=06dca47aef03446661f807712aa7f373;http://dx.doi.org/10.1371/journal.pone.0107568	Assess value of urban wastelands and suburbs for bees	bees	n/a	n/a	n/a	10 urban wasteland (abandoned sites) sites and 10 suburban sites	Biodiversity measures	Change in bee richness and abundance indicated an increase or decrease of their primary plant resources.	n/a	n/a	n/a	n/a	Oligolectic and polylectic show different presence in urban and suburban areas, with also differences in season (early spring/ spring/ summer)	Early-spring and spring bees prevailed in suburban (richness, abundance), whereas summer bees prevailed in urbvan wastelands (abundance)	Bydgoszcz, Poland	Moreover, the plant species spontaneously developing in wastelands, unlike cultivated vegetation in parks and gardens, do not need intensive irrigation. In this context we believe that the vegetation of wastelands, if it was properly managed and enriched in ornamental plant species blooming at different times of the growing season, could play an important role in both biodiversity conservation an…	Yes
Correlating The Pollens Gathered By Apis Mellifera With The Landscape Features In Western France	#REF!	http://dx.doi.org/10.7717/peerj.5335		Apis mellifera				16 apiaries in various areas along urban gradient in 8 type of areas	Biodiversity measures	Site management is a better predictor for floral diversity than landscape measures							Western France		No
Correlations Between Land Covers And Honey Bee Colony Losses In A Country With Industrialized And Rural Regions	#REF!	https://www.scopus.com/inward/record.uri?eid=2-s2.0-85017192463&doi=10.1111%2f1365-2656.12648&partnerID=40&md5=997df3487d9473c20b63257bb030a78f;http://dx.doi.org/10.1111/1365-2656.12648	Correlate honeybee losses to land use	Apis mellifera	n/a	n/a	n/a	agriculture vs human activity area. Apiaires with more than 4 colonies	Abundance	Intensive land use is associated with lower bee abundance	n/a	n/a	n/a	n/a	n/a	n/a	Luxembourg		Yes
Csi Pollen: Diversity Of Honey Bee Collected Pollen Studied By Citizen Scientists	#REF!	http://dx.doi.org/10.1674/0003-0031-182.2.131	Assess diversity of pollen	Apis mellifera	n/a	n/a	n/a	landscape types, including urban, arable and natural types	Pollen colours	n/a	n/a	n/a	n/a	n/a	n/a	Urban habitats provide more diverse pollen and thus contain higher diversity of plants, whereas the effect of agriculture is negative	Europe	n/a	Yes
Dancing Bees Communicate A Foraging Preference For Rural Lands In High-Level Agri-Environment Schemes	#REF!	https://www.scopus.com/inward/record.uri?eid=2-s2.0-51249089914&doi=10.1016%2fj.baae.2007.06.016&partnerID=40&md5=45c3362c1591d0416df305533e85f8ac;http://dx.doi.org/10.1016/j.baae.2007.06.016								neutral on preference for urban	n/a	n/a	n/a	n/a	n/a	n/a			No
Dancing Bees Evaluate Central Urban Forage Resources As Superior To Agricultural Land	#REF!	http://dx.doi.org/10.1002/etc.5298	Test for honeybee preferences	Apis mellifera	n/a	n/a	n/a	10 urban vs 10 agri apiaries	foraging distance	Urban bees primarily rely on residential gardens	n/a	n/a	n/a	n/a	n/a	Distance to floral source is lower in urban compared to agri	South East England	conservation efforts should be primarily directed towards increasing non-crop floral provision in agricultural areas, such as wildflower strips to increase consistency of forage availability across the season and the landscape, minimizing reliance on small numbers of ephemeral flowering crops.	Yes
Decline In Bee Diversity And Abundance From 1972-2004 On A Flowering Leguminous Tree, Andira Inermis In Costa Rica At The Interface Of Disturbed Dry Forest And The Urban Environment	#REF!	http://dx.doi.org/10.1016/j.agee.2014.12.009																	No full text
Decreasing Abundance, Increasing Diversity And Changing Structure Of The Wild Bee Community (Hymenoptera: Anthophila) Along An Urbanization Gradient	#REF!	https://www.scopus.com/inward/record.uri?eid=2-s2.0-85128747177&doi=10.17161%2fEUROJECOL.V8I1.15428&partnerID=40&md5=db11a8477ecfaad5622e61d1acb419a8;http://dx.doi.org/10.17161/EUROJECOL.V8I1.15428	Assessment of changes in the abundance, species richness, and composition of wild bee community along an urbanization gradient.	bees	n/a	n/a	n/a	24 sites along urbanization gradient	biodiversity measures	The abundance of wild bees was negatively correlated with the proportion of impervious surface, while species richness reached a maximum at an intermediate (50%) proportion of impervious surface	n/a	However, urbanization had no effect on the occurrence of species depending on their social behavior or body size.	However, urbanization had no effect on the occurrence of species depending on their social behavior or body size.	There were also greater numbers of cavity-nesting species and long-tongued species in sites with intermediate or higher proportion of impervious surface.	The structure of the community changed along the urbanization gradient with more parasitic species in sites with an intermediate proportion of impervious surface.	There were also greater numbers of cavity-nesting species and long-tongued species in sites with intermediate or higher proportion of impervious surface.	Grand Lyon, France	Focusing public attention on city-dwelling species such as wild bees provides great opportunities to demonstrate the importance of conservation to society.	Yes
Determinates Of Inner City Butterfly And Bee Species Richness	#REF!	http://dx.doi.org/10.7717/peerj.838	Assess which factors predict bee biodiversity	bees	18 community gardens, varying in size, management and vegetative characteristics	n/a	n/a	18 community gardens, varying in size, management and vegetative characteristics	biodiversity measures	local, within-garden variables of garden floral area and sunlight availability are best predictors of high bee richness. Landscape is not significantally relevant	n/a	n/a	n/a	n/a	n/a	n/a	Bronx and East Harlem in New York City, USA	Therefore, larger scale efforts to implement floral plantings into areas of the urban landscape that receive full sun exposure (e.g. rooftop gardens, building terraces with southern exposure), in addition to increasing connectivity to species rich peri-urban areas may be required to attract and benefit a greater diversity of bees and butterflies.	Yes	Discussion: oftentimes, articles suggest that rare bee species may already have gone extinct, which limits research outcomes	For instance, despite sampling these gardens for 4 years, we encountered just five of the 16 bumble bee species known to inhabit southern New York state (John S. Ascher, personal communication), and similar reductions in bumble bees have been noted in San Francisco, USA (McFrederick and Lebuhn 2006) and Stockholm, Sweden (Ahrné et al. 2009). Overall, twice as many bee species were found in privat…
Different Responses Of Bees And Hoverflies To Land Use In An Urban-Rural Gradient Show The Importance Of The Nature Of The Rural Land Use	#REF!	http://dx.doi.org/10.3390/insects9020065	Asses urban gradient for bee biodiversity	bees	n/a	n/a	n/a	53 sites with constant vegetation and urban gradient	biodiversity measures	with bee abundance and diversity only significantly reduced in rural-agricultural sites but not in urban sites. Urban sites also showed a reduction in β-diversity of the bee communities compared to rural-natural sites, which is consistent with some bee species becoming adapted to life in urban areas and thereby dominating and homogenizing the species composition in the urban sites.	n/a	n/a	n/a	n/a	n/a	n/a	Dijle-Demer and Canal Leuven-Mechelen, Flanders, Belgium	n/a	Yes
Differential Sensitivity Of Bees To Urbanization-Driven Changes In Body Temperature And Water Content	#REF!	https://www.scopus.com/inward/record.uri?eid=2-s2.0-84969781369&doi=10.1007%2fs10980-016-0395-5&partnerID=40&md5=589528aa7d24db8a689daeacb885e240;http://dx.doi.org/10.1007/s10980-016-0395-5	Assess critical water content and crtiical thermal maximum for several species	Agapostemon sericeus, apis mellifera, bombusimpatiens	n/a	n/a	n/a	19 sites, across urbanization gradient	Hygric and thermal values	n/a	n/a	n/a	n/a	n/a	n/a	Bee species respond differently to desiccation and heat in urban areas. Urbanization pushes bees towards either desiccation or critical thermal maximum	Toledo, Ohio, USA	Overall, we argue that a physiological approach provides important information about how bees may respond to changes in climate and land use. Additionally, our research highlights that water balance should not be ignored.	Yes
Dimensions Of Biodiversity Loss: Spatial Mismatch In Land-Use Impacts On Species, Functional And Phylogenetic Diversity Of European Bees	#REF!	http://dx.doi.org/10.1111/1365-2664.14063	Assess aspects that influence bee diversity	bees	n/a	n/a	n/a	1446 sites in various landscapes	Biodiversity measures	Urban areas maintain biodiversity of bees, whereas pasture and higher intensity cropland have reduced diversity, compared to semi-natural/ natural vegetation.	n/a	n/a	n/a	n/a	n/a	n/a	Europe	n/a	Yes
Disentangling Urban Habitat And Matrix Effects On Wild Bee Species	#REF!	http://dx.doi.org/10.1007/s10531-014-0752-0	Assess effect of urban wastelands within large-scale residential housing areas for bee biodiversity, including analysis of assemblage structure	bees	30 sites. Habitat assemblage: managementm, flower density, (1) wastelands with a mix of grassland and herbaceous vegetation; (2) ruderal grasslands; (3) infrequently mowed lawns; or (4) well-kept meadows and lawns	n/a	n/a	Urbanization, isolation	biodiversity measures	Urbanization influences composition, some bees are increased, some decreased. Flower density and number of plant species had an overall positive effect on bee species, though type of management of area not significantly relevant. All abundance	n/a	n/a	n/a	n/a	n/a	n/a	Berlin, Germany	We therefore encourage to include urban areas in initiatives of pollinator conservation programmes, and especially to include also informal greenspaces. These may foster an additional set of species compared to formal greenspaces such as gardens and parks. By applying effective restoration measures on underused wasteland sites, valuable substitute habitats can be created—a win–win situation for t…	Yes
Diversity And Abundance Of Solitary And Primitively Eusocial Bees In An Urban Centre: A Case Study From Northampton (England)	#REF!	https://www.scopus.com/inward/record.uri?eid=2-s2.0-85110215875&doi=10.1016%2fj.agee.2021.107560&partnerID=40&md5=e597eb126a329f18ef2ff75cbf2cec3a;http://dx.doi.org/10.1016/j.agee.2021.107560	We investigated the urban core of a British town for diversity and abundance of solitary bees using standardized methods, and compared the results with nearby meadows and nature reserves.	bees	n/a	n/a	n/a	19 sites, along an urbanization gradient	biodiversity measures	The survey results revealed that the mean bee diversity and abundance were higher in urban sites	n/a	n/a	Our study found the urban landscape to have a more abundant and diverse solitary and primitively eusocial bee assemblage.	Unaffected	n/a	n/a	Northampton, England	n/a	Yes
Diversity And Human Perceptions Of Bees (Hymenoptera: Apoidea) In Southeast Asian Megacities	#REF!	http://dx.doi.org/10.1111/aec.13040	assessing effect of urbanization on bee biodiversity	bees	n/a	n/a	n/a	botanical garden, central business district, and peripheral suburban areas, all of which had at least 3 sites, all sites found in 4 cities	biodiversity measures	a relatively higher number of species were observed in urban areas as compared to reference sites	n/a	n/a	n/a	n/a	n/a	n/a	Greater Bangkok, Thailand; Klang Valley, Malaysia; Pearl River Delta, China; Singepore-Iskandar Malaysia.	highlighting and promoting techniques in urban garden design and plant management that can improve bee restoration and conservation is urgently needed	Yes
Diversity And Specificity Of Host-Natural Enemy Interactions In An Urban-Rural Interface	#REF!	http://dx.doi.org/10.7717/peerj.12818																	No full text
Diversity Matters: Effects Of Density Compensation In Pollination Service During Rainfall Shift	#REF!																		No
Diversity Of Eusocial Bees In Natural And Anthropized Areas Of A Tropical Dry Forest In The Parque Da Sapucaia (Montes Claros, Minas Gerais, Brazil)	#REF!	http://dx.doi.org/10.1111/1365-2664.12876	We tested the hypothesis that the diversity of bee species would: 1) be greater in the preserved areas, 2) respond positively to the structure of the vegetation and 3) decrease during the dry season.		Tree specifics to determine which determine bee biodiversity	n/a	n/a	9 plots in preserved plots, 9 plots in anthropized plots, all in a park. The anthropized areas were identified based on signs of human intervention, such as selective vegetation cutting and the presence of buildings (e.g., paved trails, cable car and kiosks) and garbage deposits	biodiversity measures	tree species richness positively affected bee species richness and abundance, while tree abundance positively influenced the bee abundance and tree height positively affected the bee Shannon diversity	n/a	n/a	we found that eusocial bee diversity (Shannon diversity) was higher in preserved plots than in anthropized plots.	n/a	n/a	n/a	Montes Claros, Brazil	Our findings reveal that maintaining the state of conservation and the vegetation structure is essential for the conservation of bee fauna in the tropical dry forest	No
Diversity Of Flower Visiting Insects In Dry Grasslands And Vineyards Close To The City Of Vienna With Special Focus On Wild Bees	#REF!	https://www.scopus.com/inward/record.uri?eid=2-s2.0-85027947923&doi=10.1017%2fs0007485311000149&partnerID=40&md5=5acb58786f0d116cb379658183864aeb;http://dx.doi.org/10.1017/s0007485311000149						30 residential yards in and out of the city											No
Diversity Of Wild Bees Supports Pollination Services In An Urbanized Landscape	#REF!	http://dx.doi.org/10.1007/s13592-022-00912-x															Chicago, IL, USA		No
Dna Metabarcoding Identifies Urban Foraging Patterns Of Oligolectic And Polylectic Cavity-Nesting Bees	#REF!	http://dx.doi.org/10.3897/JHR.49.7929	Assess difference in biodiversity between urban and native natural area	bees	14 nest sites, equally divided over native bushland remnants and residential gardens	n/a	n/a	n/a	biodiversity measures	Residential gardens were associated with a greater percentage of built space and floral species richness, whilst remnant bushland was associated with the greater richness and abundance of native plant flowers and bee species, woody plants, and bare ground	n/a	n/a	n/a	n/a	Oligolectic bee species had higher diversity of plant pollen in their nesting tubes in residential gardens compared to bushland habitats, along with significantly different forage composition between the two habitats. This result implies a greater degree of forage flexibility for oligolectic bee species than previously thought. In contrast, the diversity and composition of plant forage in polylec…	n/a	Perth, Australia	n/a	Yes
Does Urbanization Favour Exotic Bee Species? Implications For The Conservation Of Native Bees In Cities	#REF!	https://www.scopus.com/inward/record.uri?eid=2-s2.0-84856052251&doi=10.1111%2fj.1365-2311.2011.01334.x&partnerID=40&md5=bc64d6269ec598554f0ec3fb15517012;http://dx.doi.org/10.1111/j.1365-2311.2011.01334.x	Are exotic bee abundance and richness positively associated with increased urbanization?	bees	n/a	n/a	n/a	41 farms and community gardens in different urban or non-urban areas.	biodiversity measures	n/a	urbanization positively influenced exotic—but not native—bee abundance and richness, and that this association could not be explained by proximity to international ports of entry, prevalence of exotic flora or urban warming. Honeybees remain constant at all urbanization degrees. While exotic cavity-nester richness was positively related to urbanization, native cavity-nester richness was not. at h…	n/a	n/a	More urbanized sites supported more exotic and native cavity-nesting bees, although this relationship was much stronger for exotics. While exotic cavity-nester richness was positively related to urbanization, native cavity-nester richness was not.	n/a	n/a	Michigan, USA	While promoting bee-friendly management of urban land is vital to protecting pollinators, this study highlights the need to think critically about the bee communities supported by urban environments. While urbanization can increase bee beta-diversity by supporting a different suite of species from those found outside cities, this may come at a cost to native species.	Yes
Dominance Of Honey Bees Is Negatively Associated With Wild Bee Diversity In Commercial Apple Orchards Regardless Of Management Practices	#REF!	http://dx.doi.org/10.3390/d13040148	Assess effects of landscape of bee composition at apple orchards	bees	n/a	n/a	n/a	36 commercial apple orchards, managed either organically, through integrated pest management, or conventionally. Paired in similar landscapes (landscape features: agriculture cover, urbanization and semi-natural habitats)	biodiversity measures	Urbanization had no effect on biodiversity	n/a	n/a	n/a	n/a	n/a	n/a	Belgium, France, the Netherlands, Spain and the UK	n/a	Yes
Dry Grassland Within The Urban Matrix Acts As Favourable Habitat For Different Pollinators Including Endangered Species	#REF!	http://dx.doi.org/10.1894/0038-4909.63.49	assess responses of wild bee communities to urban features at two spatial scales	bees	n/a	n/a	n/a	49 grassland sites across urban environment, 44 of which inside the city	biodiversity measures	wild bees only respond to patch size at the local habitat scale and endangered wild bee species additionally. wild bees do not appear to be affected by building heights or other barriers of the urban landscape within our study system. Cover of pollinator-friendly plants, which is often considered as the main factor affecting the abundance of bees did not exert an effect neither on wild bee abunda…	n/a	n/a	n/a	n/a	n/a	n/a	Berlin, Germany	As we have demonstrated, not only generalists and common species, but endangered species in particular can benefit from an expanded food supply from non-native floral resources. We therefore recommend a differentiated approach to non-native plants in cities to promote urban pollinator communities.	Yes
Eating Locally: Dance Decoding Demonstrates That Urban Honey Bees In Brighton, Uk, Forage Mainly In The Surrounding Urban Area	#REF!						3 honey bee hives in the city			Honeybees forage in urban areas, where they are able to find high quality forage.							Brighton, England		No	Interesting for introduction/ discusison
Ecological Filtering In Scrub Fragments Restructures The Taxonomic And Functional Composition Of Native Bee Assemblages	#REF!	http://dx.doi.org/10.1007/s00442-019-04416-x	Assess ecological filter effect of fragmentation	bees	n/a	n/a	n/a	1 hectare plots in habitat fragments and large natural reserves (11 vs 6, resp.)	biodiversity measures	Ecological filters underlie reduction in bee diversity in scrub habitat fragments. Fragments (urban) harbored lowered taxonomic and functional diversity, compared to reserves. no evidence of taxonomic or functional homogenization of bee assemblages in fragments despite their exhibiting reduced taxonomic and functional diversity, suggesting that filtering was not sufficiently intense to cause a su…	n/a	n/a	n/a	n/a	n/a	The increase in average range size of bees inhabiting fragments also points to the role of ecological filters in structuring bee assemblages in our system.	San Diego County, California, USA	Maintain large intact areas of habitat, but also include fragments in management/ conservation efforts	Yes
Ecological Patterns Of Bees And Their Host Ornamental Flowers In Two Northern California Cities	#REF!	https://www.scopus.com/inward/record.uri?eid=2-s2.0-85101567501&doi=10.1007%2fs10841-021-00299-7&partnerID=40&md5=c0360dcc3fed554f9755e3cbdcf87df9;http://dx.doi.org/10.1007/s10841-021-00299-7								In general, the highest bee diversity and abundance was observed in diverse gardens having a high number of bee-attractive plants flowering at the same time.							Albany and Berkely, both California, USA		No
Ecological Traits Affect The Sensitivity Of Bees To Land-Use Pressures In European Agricultural Landscapes	#REF!	http://dx.doi.org/10.1111/icad.12033																	Review
Ecosystem Services Mapping For Municipal Policy: Estimap And Zoning For Urban Beekeeping	#REF!	http://dx.doi.org/10.1016/j.ufug.2021.127250																	No
Effect Of Biotic Factors On The Spatial Distribution Of Stingless Bees (Hymenoptera: Apidae, Meliponini) In Fragmented Neotropical Habitats	#REF!	http://dx.doi.org/10.3390/ani12070923						agroforestry vs grassland vs urban area site									Soconusco region of Chiapas, Mexico		No
Effect Of Height And Colour Of Bee Bricks On Nesting Occupancy Of Bees And Wasps In Sw England	#REF!	http://dx.doi.org/10.2317/0022-8567-92.2.468					15 private gardens and 8 rural public gardens, in which bee bricks were placed with different heights and colours.			Nesting holes that were capped with mud were more common than those capped with chewed or cut leaves. The average % of holes capped with either mud or chewed leaf was greatest in red bricks and lowest in wooden controls									No	Interesting for introduction/ discusison, on bee housing
Effect Of Human Disturbance On Bee Communities In A Forested Ecosystem	#REF!	http://dx.doi.org/10.1016/j.agee.2022.108113	We investigated how an important functional group, pollinators (bees; Hymenoptera: Apiformes), are affected by human land use at the landscape and local scales	bees	n/a	n/a	n/a	40 sites, differing in landscape cover or local habitat type. Urban vs natural habitat (forested ericaceous heath)	biodiversity measures	bee richness and abundance was greater in agricultural fields and suburban and urban developments than in extensive forests. Low-density housing associates positively with richness, whereas high-density is neutral. we found a positive association with human disturbance in a system with a relatively high proportion (25–99%) of forest cover,	n/a	Not significant	n/a	significant positive association was for wood-nesting bees, which were significantly more abundant in extensive forest than in agricultural fields (but not suburban and urban areas	Not significant	n/a	southern New Jersey, USA	moderate anthropogenic land use may be compatible with the conservation of many, but not all, bee species.	Yes
Effect Of Landscape Composition And Invasive Plants On Pollination Networks Of Smallholder Orchards In Northeastern Thailand	#REF!	http://dx.doi.org/10.1093/ee/nvw025	This study aims to examine the effect of an invasive plant, praxelis (Praxelis clematidea; Asteraceae), and land-use types on pollinator communities and the structure of pollination networks	bees	n/a	n/a	n/a	18 orchards, with and without invaded species in various landscape compositions (urban, agri and forest) in 3km radius	biodiversity measures	Agriculture and forest landscape surrounding smallholder orchards facilitate the increase in bee richness and bee visitation rate. While a high urban proportion decreased bee richness, bee richness increased in the invaded site in the presence of P. clematidea. Consequently, the landscape effect suggested that the anthropogenic habitats commonly favor alien species distributions and facilitate ge…	n/a	n/a	n/a	n/a	n/a	n/a	Northeastern part of Thailand	n/a	Yes	Some articles (not sure if this one) mention noting guild specific features related to urbanism, but do not conclude anything about such remarks. This being a scoping review, limits the use of data on which authors do not make conclusions.
Effect Of Substrate Type And Irrigation Frequency On Growth Of The Bee-Friendly Plant Thymus Citriodorus On An Urban Extensive Green Roof	#REF!	http://dx.doi.org/10.1371/journal.pone.0212034																	No full text
Effect Of Urbanization And Its Environmental Stressors On The Intraspecific Variation Of Flight Functional Traits In Two Bumblebee Species	#REF!	http://dx.doi.org/10.1093/ee/nvaa138	we investigated the effect of land use composition, configuration, air temperature, flower resource abundance, and air pollutants on the variation of traits related to flight performance and of stress during insect development (i.e., wing size, wing shape and size fluctuating asymmetry)	bombusterrestris and B. pascuorum	n/a	n/a	n/a	37 sites along a gradient of urbanization			n/a	Foragers of B. pascuorum showed a shift toward smaller body size in response to increasing temperature, a condition often associated with deeply urbanized landscapes, generally referred to as the heat island effect. we found a correlation between B. terrestris size and the abundance of flowers, with larger individuals observed where more resources were locally available.	n/a	n/a	n/a	Urban temperatures were associated with smaller wing sizes in B. pascuorum and with more accentuated fluctuating asymmetry of wing size in B. terrestris. Moreover, flower abundance correlated with bigger wings in B. terrestris and with less asymmetric wing size in B. pascuorum. Other traits did not vary significantly, and other urban variables played minor effects.	North Italy, including Milan	The pollinator-friendly design and management of urban green spaces will possibly create suitable conditions for pollinators and thus for the ecosystem services they provide. At the same time, urban forestry and greenery practices (e.g., plantation of street and residential trees and the creation of urban greenbelts or greenways) could represent a valid solution to mitigate stressful conditions r…	Yes
Effects Of Entrance Size, Tree Size And Landscape Context On Nest Box Occupancy: Considerations For Management And Biodiversity Offsets	#REF!	https://www.scopus.com/inward/record.uri?eid=2-s2.0-67649476093&doi=10.1016%2fj.agee.2009.05.001&partnerID=40&md5=adbc2b0813ace5592f89bb741ef4a81e;http://dx.doi.org/10.1016/j.agee.2009.05.001	Does entrance size, tree size and landscape context affect nest box occupancy?	Apis mellifera	n/a	n/a	144 nest boxes with six different entrance sizes (20, 35, 55, 75, 95 and 115 mm diameter), secured to individual trees of three sizes (small 20–50 cm DBH, medium 51–80 cm and large >80 cm)	144 next boxes situated in four different landscape contexts with varying degrees of modification (reserves, pasture, urban parklands and urban built-up areas)	biodiversity measures	Nest boxes with larger entrance sizes (115, 95, 75 and 55 mm) were occupied more (⩾77% of nest boxes occupied) than nest boxes with smaller entrance sizes (35 and 20 mm; ⩽45% of nest boxes occupied). Tree size and landscape context had no significant effect on overall occupancy. The European honey bee showed a preference for occupying nest boxes in urban built-up areas, which is somewhat unsurpri…	Nest boxes with small (20 and 35 mm) entrance sizes were predominately occupied by the European honey bee Apis mellifera	n/a	n/a	n/a	n/a	n/a	Canberra, Australian Capital Territory (ACT), southeastern Australia	Nest boxes were predominately occupied by a few common native and exotic species, suggesting that nest boxes may not be highly effective management and biodiversity offset tools for rare and threatened taxa in modified landscapes. Management policies and practices aimed at avoiding the loss of large, hollow-bearing trees must be prioritised.	Yes
Effects Of Fragments And Landscape Characteristics On The Orchid Bee Richness (Apidae: Euglossini) In An Urban Matrix, Southwestern Amazonia	#REF!	https://www.scopus.com/inward/record.uri?eid=2-s2.0-78449311559&doi=10.1111%2fj.1365-294X.2010.04868.x&partnerID=40&md5=faec1aededf290deed4e7567f405543c;http://dx.doi.org/10.1111/j.1365-294X.2010.04868.x	The aim of this study was to analyse the influence of forest fragments (size and edge index) and landscape features (forest cover area and built-up area around the forest fragments, connectivity and spatial distance from the urban center) on the abundance, richness and composition of orchid bees.	Euglossini	n/a	n/a	n/a	7 forest fragments with differing degrees of urbanization in 600m radius	biodiversity measures	The increase of the built-up area and the reduction of the forest cover area around the forest fragments decreased the abundance and richness of bees. We recorded a smaller number of bees in areas closer to the urban center. We failed to find a significant relationship between abundance/richness of bees and forest fragment area, edge index, and connectivity.	n/a	n/a	n/a	n/a	n/a	n/a	Rio Branco, Brazil	We suggest that the conservation of fragments with a larger forest cover area and smaller built-up areas around them contribute to the maintenance of the diversity of orchid bees.	Yes	Landscape factor, does that still involve 600m? Or is it already a local factor?	Studies refer to UHI as a possible reason, but such is not included in this scoping study.
Effects Of Landscape Cover And Local Habitat Characteristics On Visiting Bees In Tropical Orchards	#REF!	http://dx.doi.org/10.1007/s13592-022-00955-0	We examined the effects of local and landscape factors on the richness and abundance of bees in farms	bees	n/a	n/a	n/a	24 mango (Mangifera indica L.) orchards in heavily modified landscapes (61–99% anthropogenic land cover)	biodiversity measures	Habitat effects on bee richness and abundance were stronger at the farm scale than at the landscape scale. At the farm scale, total bee richness and abundance, as well as small, non-eusocial and below-ground nesting bee richness and abundance, were negatively associated with field size and positively associated with flowering plant diversity.The percentage of urban land cover within a 1-km radius…	n/a	Habitat effects on bee richness and abundance were stronger at the farm scale than at the landscape scale. At the farm scale, total bee richness and abundance, as well as small, non-eusocial and below-ground nesting bee richness and abundance, were negatively associated with field size and positively associated with flowering plant diversity.	Habitat effects on bee richness and abundance were stronger at the farm scale than at the landscape scale. At the farm scale, total bee richness and abundance, as well as small, non-eusocial and below-ground nesting bee richness and abundance, were negatively associated with field size and positively associated with flowering plant diversity.	Habitat effects on bee richness and abundance were stronger at the farm scale than at the landscape scale. At the farm scale, total bee richness and abundance, as well as small, non-eusocial and below-ground nesting bee richness and abundance, were negatively associated with field size and positively associated with flowering plant diversity.	n/a	n/a	Bangkok, Thailand	However, the restoration of resource-rich foraging sites, even small-scale patches, can promote these native pollinating insects at the feld scale in intensive agricultural landscapes such as those examined in the present study	Yes
Effects Of Suburbanization On Forest Bee Communities	#REF!	http://dx.doi.org/10.1007/s13592-015-0364-z	Assessment of suburbanization effect on bee biodiversity	bees	n/a	n/a	n/a	five sites within suburban forests and five sites in managed natural areas	biodiversity measures	We found higher bee abundance in suburban than natural forests, and although observed species richness was greater in suburban than natural forests, there were no significant differences in rarefied richness or evenness estimates in either year. At the landscape level, bee abundance and richness were positively associated with the amount of open space, and negatively associated with low-intensity…	n/a	n/a	n/a	n/a	n/a	n/a	Raleigh-Durham area of North Carolina, USA	planned development in forested areas could promote abundant and diverse bee communities through the establishment of flower-rich open areas in concordance with the retention of natural forest habitat.	Yes
Effects Of Urban Greenspace Configuration And Native Vegetation On Bee And Wasp Reproduction	#REF!	http://dx.doi.org/10.3390/d12120482																	No full text
Effects Of Urban Land Use On Pollinator (Hymenoptera: Apoidea) Communities In A Desert Metropolis	#REF!	http://dx.doi.org/10.1371/journal.pone.0203990	Assessment of landscape variables on bee community	bees	n/a	n/a	n/a	xeriscaped residential yards, mesiscaped residential yards, urban desert-remnant parks, and natural desert parks on the fringe of the metropolitan area, each 8 sites	biodiversity measures	Richness and abundance of bees were generally lower in residential areas than in desert areas, with desert areas on the fringe of the metro area possessing the highest diversity of all sites. rare (unique) bee species were most associated. Floral type is more important than floral abundance with native vegetation	n/a	n/a	n/a	n/a	n/a	n/a	Phoenix, Arizona, USA	n/a	No
Effects Of Urbanisation And Management Practices On Pollinators In Tropical Africa	#REF!	http://dx.doi.org/10.1007/s10980-021-01370-z	assess the impact of urbanisation and vegetation management practices on pollinator abundance, bee diversity, and bee functional traits	bees	n/a	n/a	n/a	126 sites along urbanization gradient, with three distinct management practices (farmed sites, managed for aesthetics and informal green spaces	biodiversity measures	In tropical Africa, vegetation management affected bee abundances and functional traits, with fewer bees in farmed sites. Although there was no direct effect of urbanisation on abundances, an interaction between management and urbanisation meant that the more urban a farmed site was, the fewer bees it hosted. Bees were affected by management practices, but their responses were not homogeneous and…	n/a	n/a	n/a	Urbanisation influenced bee community composition and their functional traits, favouring short-tongued bees and ground-nesting bees.	n/a	Urbanisation influenced bee community composition and their functional traits, favouring short-tongued bees and ground-nesting bees.	Sunyani and Techiman, Ghana	urban pollinator conservation is possible, but requires a radical change in direction by urban planners to ensure a mix of informal and formal green spaces in tropical African cities as they expand.	Yes
Effects Of Urbanization On Neotropical Wasp And Bee Assemblages In A Brazilian Metropolis	#REF!	http://dx.doi.org/10.1016/j.biocon.2012.12.035	analyze the effects of habitat changes related to urbanization on the species richness and abundance of native bees	bees	Public squares	n/a	n/a	Urban landscape factors	biodiversity measures	Larger squares promote abundance locally, which was directly related to biomass of herbs and shrubs.	n/a	n/a	The less urbanized area (L) could also be discriminated from the others by the abundances of advanced eusocial bees. The significant relationship observed between the abundance of advanced eusocial bees and the percentages of pavements/buildings	Species that nest in pre-existent cavities, like Nannotrigona testaceicornis and Plebeia droryana, were highly abundant in the more urbanized areas where the high density of buildings provides an extensive range of nesting sites. this high density of buildings reduces the availability of nesting sites for ground nesting species, which could explain the reduced abundance of Geotrigona subterranea …	n/a	n/a	Belo Horizonte (MG), Brazil	Additionally, large scale changes in the urban landscape, like the creation of a public park (related to city authorities), may be essential to maintain or increase the diversity of advanced eusocial wasps. Considering that the structure and functioning of a city are based on an hierarchical system of decisions, conservation actions may be ‘inserted’ in each level of decisions.	Yes
Effects Of Urbanization On Plant-Pollinator Interactions In The Tropics: An Experimental Approach Using Exotic Plants	#REF!	https://www.scopus.com/inward/record.uri?eid=2-s2.0-85074225182&doi=10.1002%2fecs2.2908&partnerID=40&md5=5e99159f3a0664683c9e057edb33f4e2;http://dx.doi.org/10.1002/ecs2.2908	Assessment of exotic bees impacting plant-pollinator networks	bees	n/a	n/a	n/a	3 urban vs 3 natural areas	biodiversity measures	the landscape context (urban vs. natural) had no effect on the activity of native bees.	Visits of exotic wild bees (i.e., A. pulchra, Braunsapis spp., and M. laticeps) on experimental exotic plant communities were only observed in the urban context, while no individuals were observed in the natural context. This underlines that the urban and natural contexts hosted two contrasting bee communities. In this study, the urban context had no effect on the activity of native bees. We expe…	n/a	n/a	n/a	n/a	n/a	New Caledonia, Grande Terre Island	we recommend promoting the production of native plants in nurseries and their use by citizens and entities responsible for managing green spaces.	Yes
Enhancing Gardens As Habitats For Flower-Visiting Aerial Insects (Pollinators): Should We Plant Native Or Exotic Species?	#REF!	http://dx.doi.org/10.1016/j.baae.2021.11.004	Assessment of type of planting on bee composition	bees	3 sites with native, near-native and exotic plants	n/a	n/a	n/a	biodiversity measures	n/a	There was only a small difference between honeybeeabundance on native and exotic treatments. There wereconsiderably more honeybee visitors on the near-nativetreatment, which had greater than 50% more visitors attypical values of flowering units compared with the othertreatments	n/a	There was no significant difference between the abun-dance of solitary bees for the three treatments.	n/a	n/a	Short-tongued bumblebees prefer native and near-native over exotic in abundance. Long-tongued bumblebees and no preference	Wisley,Surrey, England	Therefore, utilizing plants from one region of origin may not be the optimal strategy for providing resources for pollinating insects in gardens. It seems that the best advice is to plant a variety of flowering plants in gardens biased towards native and near-native species with a careful selection of exotics to extend flowering season and perhaps provide resources for some groups, for example so…	Yes
Enhancing Pollination Supply In An Urban Ecosystem Through Landscape Modifications	#REF!	http://dx.doi.org/10.1111/gcb.15379	Predicting pollination supply using geospatial data	bees	Local habitat characterization at different spatial scales	n/a	n/a	n/a	bee abundance	Floral enhancements within 250 m of a farm resulted in significantly higher pollination supply scores than enhancements within 750 m of farms, within 1 km of farms, in parks, and in yards	n/a	n/a	n/a	n/a	n/a	n/a	Chicago, Illinois, USA	the best strategy for increasing the supply of pollinators in Chicago will depend on whether the main focus is on home food gardens or on community gardens and urban farms. If the objective is to enhance pollination supply for home gardeners, then converting turf grass in people’s yards to flower gardens or within 1 km of urban farms and community gardens would be beneficial. However, to enhance …	Yes
Environmental Factors Affecting Bee Diversity In Urban And Remote Grassland Plots In Boulder, Colorado	#REF!	http://dx.doi.org/10.1002/eap.2727	Assess urbanization component and mowing regime for bee biodiversity	bees	20 grassland plots	n/a	n/a	20 grassland plots with varying degrees of urbanization	biodiversity measures	Neither the number of species nor their abundance differed significantly among the plot types, although the trend indicated increasing diversity with increasing distance from urbanization. Most notably, measures of urbanization, such as the amount of pavement and development, were not correlated with diversity. The most important factor affecting bee abundance, particularly for ground-nesting bee…	n/a	n/a	n/a	The most important factor affecting bee abundance, particularly for ground-nesting bees, was grazing regime.	n/a	n/a	Boulder County, Colorado, USA	Urban planning can incorporate native vegetation in such a way as to create corridors that connect urban parks with extensive plantings attractive to pollinators and other wildlife. Development of parks, office complexes, campuses, and home gardens with pollinators in mind can produce esthetically pleasing urban environments while preserving the diversity of flora and fauna.	Yes
Environmental Factors And Land Uses Related To The Naturalization Of Bombus Terrestris In Hokkaido, Northern Japan	#REF!	http://dx.doi.org/10.1098/rspb.2018.0807		bombusterrestris															No full text
Environmental Niche Modeling For Some Species Of The Genus Anthrax Scopoli (Diptera: Bombyliidae) In Egypt, With Special Notes On St. Catherine Protected Area As A Suitable Habitat	#REF!	http://dx.doi.org/10.1016/j.lurbplan.2021.104238																	No
Estimates Of Accessible Food Resources For Pollinators In Urban Landscapes Should Take Landscape Friction Into Account	#REF!	https://www.scopus.com/inward/record.uri?eid=2-s2.0-80052659782&doi=10.1016%2fj.landurbplan.2011.05.008&partnerID=40&md5=41f119b7049c0b7a0a7ea3faf7a4d042;http://dx.doi.org/10.1016/j.landurbplan.2011.05.008	we tested (1) the summed amount of food habitat within a buffer circle, (2) the amount of food habitat weighted by distance, and (3) the summed amount of food habitat within an area created by cost-weighted distance based on the surrounding landscape friction.	Aculeata	n/a	n/a	n/a	23 locations, along a gradient of urbanization, at 200m and 400m scale	biodiversity measures	Both the summed and the weighted measures were very poor in explaining the two response variables regardless of scale, while we found strongly significant relationships for both species richness and abundance with the friction-based measure at both spatial scales. For the friction-based measure, the relationships with both response variables were strongest at the smallest spatial scale, that is, …	n/a	n/a	n/a	n/a	n/a	n/a	Stockholm, Sweden	Specifically, we show that it is important to take landscape friction and barrier effects linked to roads and built-up land into account. Our results therefore suggest that knowledge of potential barriers is crucial for our understanding of green infrastructure and assessments of ecosystem services in urban landscapes.	Yes
Estimating The Pollination Supply Of Urban Green Spaces To Determine Suitable Areas For Urban Agriculture In The City Of Tehran	#REF!	https://www.scopus.com/inward/record.uri?eid=2-s2.0-85049376459&doi=10.1021%2facs.est.7b06573&partnerID=40&md5=7bf4de2002821177a0a163c8b8680793;http://dx.doi.org/10.1021/acs.est.7b06573															Tehran, Iran		No
Evaluating The Dependence Of Urban Pollinators On Ornamental, Non-Native, And ‘Weedy’ Floral Resources	#REF!	http://dx.doi.org/10.1007/s11252-020-01030-1						63 sites, distributed across the city ranging in income and other socio-economic characteristics	Urban plant-pollinator network	In general, perennial and native plants received more pollinator visits than their counterparts, and ornamental plants were visited by more species than unintentional ‘weeds’. However, the two most-visited plant taxa were non-native, perennial weeds.							Chicago, Illinois (USA)		No
Evaluating The Effectiveness Of Wildflower Seed Mixes For Boosting Floral Diversity And Bumblebee And Hoverfly Abundance In Urban Areas	#REF!	http://dx.doi.org/10.1098/rspb.2019.0316																	No full text
Evaluating The Foraging Performance Of Individual Honey Bees In Different Environments With Automated Field Rfid Systems	#REF!	https://www.scopus.com/inward/record.uri?eid=2-s2.0-84892465625&doi=10.1007%2fs11252-014-0349-0&partnerID=40&md5=33b2df343c44ead9cb7e789e8497fd10;http://dx.doi.org/10.1007/s11252-014-0349-0																	No
Evaluation Of Pollinator Friendliness Of An Ornamental Aromatic Planting Concept	#REF!	http://dx.doi.org/10.1007/s11356-021-12564-y																	No full text
Evaluation Of Selected Ornamental Asteraceae As A Pollen Source For Urban Bees	#REF!	https://www.scopus.com/inward/record.uri?eid=2-s2.0-0032324362&partnerID=40&md5=a5c3cca0812abf5899a53e4fa2b29d9f;http://dx.doi.org/10.1016/j.jrurstud.2022.10.020															Lublin, Poland		No
Evaluation Of The Importance Of Ornamental Plants For Pollinators In Urban And Suburban Areas In Stuttgart, Germany	#REF!	https://www.scopus.com/inward/record.uri?eid=2-s2.0-84992491376&doi=10.13102%2fsociobiology.v63i3.778&partnerID=40&md5=4879c2ea938fc99d4c29307b33532706;http://dx.doi.org/10.13102/sociobiology.v63i3.778	Assessment of plant pollinator network for support of urban greenery	bees	n/a	n/a	n/a	13 different urban and suburban testing sites, which were planted with identical sets of ornamental garden plants, distributed over the city	biodiversity measures	250m and 500m impervious% did not explain model, so no effect (abundance, composition)	n/a	n/a	n/a	n/a	n/a	n/a	Stuttgart, Germany	Conservation strategies in urban areas should include besides a careful choice of plants also location and pollinator-dependent approaches.	Yes
Exotic Garden Plants Partly Substitute For Native Plants As Resources For Pollinators When Native Plants Become Seasonally Scarce	#REF!	http://dx.doi.org/10.1002/ece3.9360		bees	n/a	n/a	n/a	20 urban residential gardens, in and near the city, along a gradient of urbanization	Urban plant-pollinator network	though weighed, no mention of urbanization in results/ discussion	n/a	n/a	n/a	n/a	n/a	n/a	Freiburg, Germany
Exotics On Exotics: Pollen Analysis Of Urban Bees Visiting Sedum On A Green Roof	#REF!	http://dx.doi.org/10.1016/j.ufug.2021.127454															Toronto, Canada		No
Experimental Small-Scale Flower Patches Increase Species Density But Not Abundance Of Small Urban Bees	#REF!	http://dx.doi.org/10.3390/insects13030238	To test the effectiveness of small-scale floral additions on enhancing urban bee populations, as well as their impact from 1 year to the next	small Halictid bees	n/a	n/a	n/a	16 sites, all of which bordered paved parking lots	biodiversity measures	our analysis of the relationship between floral additions and small Halictid bees showed suggestive signals of a saturating relationship, with significant linear increases at smaller scales of floral additions, but not at larger scales. From 1 year to the next, small-scale urban floral additions significantly increased Halictid bee density but did not have a significant effect on Halictid bee abu…	n/a	n/a	n/a	n/a	n/a	n/a	Ann Arbor, Michigan, USA	We recommend that urban natural resource managers focus on spreading multiple, smaller flower plantings out across urban landscapes, rather than concentrating resources into one large floral patch.	Yes
Exposure To Urban Heavy Metal Contamination Diminishes Bumble Bee Colony Growth	#REF!	http://dx.doi.org/10.1093/ee/nvaa001		bombusimpatiens Cresson	n/a	n/a	n/a	Three hives, either fed uncontaminated sucrose, one-metal contaminated or contaminated with four metals.	Colony weight and brood survivorship	Across both exposure periods, we found a significantly higher proportion of dead brood in metal exposed hives. Additionally, colonies fed all four metals had a significantly higher proportion of dead brood than those fed a single metal.	n/a	n/a	n/a	n/a	n/a	n/a	Cleveland, Ohio, USA
Factors Affecting Virus Prevalence In Honey Bees In The Pacific-Northwest, Usa	#REF!	http://dx.doi.org/10.1007/s13744-013-0145-1	Assess urbanization effect of virus prevalence	apis mellifera	n/a	n/a	n/a	30 honeybees selected from 86 sites each. Sites include urban, agri, mixed-use residential, forested and steppe	Virus prevalence	n/a	n/a	n/a	n/a	n/a	n/a	Deformed wing virus incidence was higher in urban and forested locations, compared to agricultural and mixed-use residential areas	across Washington state and adjacent parts of Oregon and Idaho (USA)	n/a	Yes
Failures Of Engagement: Lessons Learned From A Citizen Science Pilot Study	#REF!	http://dx.doi.org/10.3897/jhr.75.47507																	No
Faunal Makeup Of Wild Bees And Their Flower Utilization In A Semi-Urbanized Area In Central Japan	#REF!	http://dx.doi.org/10.1111/gcb.15468	Assess biodioversity differences between different urban and forest sites	bees	n/a	n/a	n/a	4 sites, 2 urban and 2 forest	biodiversity measures	Most urban site had less abundance and diversity	n/a	n/a	n/a	n/a	n/a	n/a	Ibaraki, Japan	n/a	Yes
Features Of Urban Green Space Favourable For Large And Diverse Bee Populations (Hymenoptera: Apoidea: Apiformes)	#REF!	https://www.scopus.com/inward/record.uri?eid=2-s2.0-34447288244&doi=10.1590%2fS1519-566X2007000200003&partnerID=40&md5=5482fc59e7d62174f4ead95e3d8e40d5;http://dx.doi.org/10.1590/S1519-566X2007000200003	Assessment of bee composition in various urban sites	bees	8 sites with varying direct surroundings, including plant species variation	n/a	n/a	8 sites with varying degrees of urbanization	biodiversity measures	A strong significant positive correlation was found between plant species richness and density of bees and between bee density and host plant cover (plant species diversity less importanant. A strong significant negative correlation was found between species richness and distance to larger green spaces directly connected with suburban areas (most important). In case of density of bees we also fou…	n/a	n/a	n/a	The study found a negative correlation between the density of bees and shrub and undergrowth cover. This is related to the high proportion of ground-nesting bee species, for whom dense shrub and undergrowth cover means reduced nesting area.	n/a	n/a	Poznań, Poland	Overall, with an appropriate urban planning and proper management, green spaces can be made more attractive to pollinator insects and thus increase their species richness and abundance.	Yes
Feral Africanized Honey Bees (Apis Mellifera) In Sonoran Desert Habitats Of Southwestern Arizona	#REF!	https://www.scopus.com/inward/record.uri?eid=2-s2.0-85115701342&doi=10.1590%2f1809-4392202003781&partnerID=40&md5=16866a80a726d01452cef4bdd3fce695;http://dx.doi.org/10.1590/1809-4392202003781																	No
Fine-Scale Monitoring And Mapping Of Biodiversity And Ecosystem Services Reveals Multiple Synergies And Few Tradeoffs In Urban Green Space Management	#REF!	https://www.scopus.com/inward/record.uri?eid=2-s2.0-84877790271&doi=10.1590%2fS1676-06032013000100015&partnerID=40&md5=6acea88d15a1953fd625f574bb0327a9;http://dx.doi.org/10.1590/S1676-06032013000100015	Determine value for ecosystem services in various urban areas	bees	8 sites. seven indices related to vegetation biodiversity and habitat composition at each site: percent riparian forest cover, number of cover types, tree species richness, tree density, percent native trees, inflorescence abundance, and inflorescence species richness, 1km radius	n/a	n/a	8 sites. Each study site is an urban green space adjacent to the creek.	biodiversity measures	we found that bee and wasp species richness was positively correlated with carbon sequestration and human visitation rates, meaning that urban green spaces can optimize carbon sequestration goals without losing pollinator habitat or access opportunities for city residents. HMR proxy for urbanization?	n/a	n/a	n/a	n/a	n/a	n/a	Austin, Texas, USA	n/a	Yes
Floral Abundance And Richness Drive Beneficial Arthropod Conservation And Biological Control On Golf Courses	#REF!	http://dx.doi.org/10.1038/s41598-022-23041-y																	No
Floral Abundance, Richness, And Spatial Distribution Drive Urban Garden Bee Communities	#REF!	http://dx.doi.org/10.1007/s11252-022-01211-0	Assess relationship between local and landscape features between bee biodiversity	bees	18 urban gardens	n/a	n/a	18 urban gardens with surroundings classified as: natural habitat, open, urban, and agriculture	biodiversity measures	Abundance of all bees and of honeybees (Apis mellifera) was lower in sites with more urban land cover surrounding the gardens. Honeybee abundance was higher in sites with patchy floral resources, whereas bee species richness and bee diversity was higher in sites with more clustered floral resources. Surprisingly, bee species richness and bee diversity was lower in sites with very high floral abun…	Abundance of all bees and of honeybees (Apis mellifera) was lower in sites with more urban land cover surrounding the gardens. Honeybee abundance was higher in sites with patchy floral resources, whereas bee species richness and bee diversity was higher in sites with more clustered floral resources. Surprisingly, bee species richness and bee diversity was lower in sites with very high floral abun…	n/a	n/a	n/a	n/a	Abundance of all bees and of honeybees (Apis mellifera) was lower in sites with more urban land cover surrounding the gardens. Honeybee abundance was higher in sites with patchy floral resources, whereas bee species richness and bee diversity was higher in sites with more clustered floral resources. Surprisingly, bee species richness and bee diversity was lower in sites with very high floral abun…	central coast of California, USA	gardeners might strive to plant several smaller clumped flower patches. At larger scales, promoting natural and open space within urban areas may also encourage overall bee abundance, richness, and conservation and pollination services within urban landscapes.	Yes
Floral Preferences And Climate Influence In Nectar And Pollen Foraging By Melipona Rufiventris Lepeletier (Hymenoptera: Meliponini) In Ubatuba, São Paulo State, Brazil	#REF!	http://dx.doi.org/10.1656/058.019.0103																	No
Floral Preferences Of A Neotropical Stingless Bee, Melipona Quadrifasciata Lepeletier (Apidae: Meliponina) In An Urban Forest Fragment	#REF!	http://dx.doi.org/10.1007/s11252-017-0688-8																	No
Floral Resource Partitioning Between Centris (Heterocentris) Analis (Fabricius, 1804) And Centris (Heterocentris) Terminata Smith, 1874 (Hymenoptera, Apidae, Centridini), In An Urban Fragment Of The Atlantic Forest	#REF!	http://dx.doi.org/10.1111/geb.12822															Salvador, state of Bahia, Brazil		No
Floral Resources Shape Parasite And Pathogen Dynamics In Bees Facing Urbanization	#REF!	http://dx.doi.org/10.1016/j.scitotenv.2022.154926	examine how the availability of floral resources at local and landscape scales influences the prevalence of six RNA viruses and three parasites	apis mellifera, bombus	18 Urban gardens compared for vegetation	n/a	n/a	n/a	biodiversity measures	We found evidence that garden size as positively associated with both bee abundance and bee diversity. We found additional evidence that natural habitat was associated with bee abundance, and the abundance of flowering perennials was negatively associated with bee diversity. We found evidence of parasite amplification due to local resource availability, but only for bumble bees	n/a	n/a	n/a	n/a	n/a	n/a	Monterey, Santa Clara, Santa Cruz, all California, USA	Although promoting garden size is a matter of geographic, historical, cultural, and socioeconomic factors (Gaston & Gaston, 2010), our research suggests that enhancing garden size is an opportunity for pollinator conservation.	Yes
Floral Resources, Body Size, And Surrounding Landscape Influence Bee Community Assemblages In Oak-Savannah Fragments	#REF!	http://dx.doi.org/10.1098/rsbl.2017.0125																	No full text
Floral Visitors In Urban Gardens And Natural Areas: Diversity And Interaction Networks In A Neotropical Urban Landscape	#REF!	http://dx.doi.org/10.1007/s13592-015-0366-x	Assess differences between natural areas and urban gardens on bee composition	Bees	n/a	n/a	n/a	nine urban gardens and nine natural areas	biodiversity measures	Rarefaction curves showed that natural areas harbor significantly more floral visitor species (148) than home gardens (132). Urban cover in the surrounding landscape influenced in a quadratic way the species number of floral visitors, but not their abundance.	n/a	n/a	n/a	n/a	n/a	n/a	San Cristóbal de las Casas, Mexico	n/a	Yes
Flowering Phenology And Nesting Resources Influence Pollinator Community Composition In A Fragmented Ecosystem	#REF!	http://dx.doi.org/10.1371/journal.pone.0063421	Assess differences between natural areas and suburban area on bee composition	Bees	n/a	n/a	n/a	4 suburban vs 4 forest sites, 400m radius	biodiversity measures	Urban matrix sites had greater diversity and abundance of floral resources for pollinators than natural areas. These differences were most pronounced at the end of the study in July and August.	n/a	Of the urban-associated pollinators, indicators of independent urban sites included a variety of introduced and native generalist social species with large foraging ranges (e.g. A. mellifera, bombusspp.), solitary cavity nesters (e.g. Anthidium manicatum, O. lignaria, Megachile sp.), and small-bodied generalist sweat bees	Of the urban-associated pollinators, indicators of independent urban sites included a variety of introduced and native generalist social species with large foraging ranges (e.g. A. mellifera, bombusspp.), solitary cavity nesters (e.g. Anthidium manicatum, O. lignaria, Megachile sp.), and small-bodied generalist sweat bees	Urban-associated OS fragments, on the other hand, supported additional sweat bees and small-bodied stem-nesting species with later emergence periods. Of the urban-associated pollinators, indicators of independent urban sites included a variety of introduced and native generalist social species with large foraging ranges (e.g. A. mellifera, bombusspp.), solitary cavity nesters (e.g. Anthidium mani…	Of the urban-associated pollinators, indicators of independent urban sites included a variety of introduced and native generalist social species with large foraging ranges (e.g. A. mellifera, bombusspp.), solitary cavity nesters (e.g. Anthidium manicatum, O. lignaria, Megachile sp.), and small-bodied generalist sweat bees	many urban-associated pollinator species that had long flight periods or late emergence times were also found in higher abundances in urban-associated compared to forest-associated OS fragments.	Victoria Census Metropolitan Area, Canada	n/a	Yes
Food For Pollinators: Quantifying The Nectar And Pollen Resources Of Urban Flower Meadows	#REF!	http://dx.doi.org/10.1016/j.actao.2020.103559																	No
Food Plants And Foraging Distances For The Native Bee Lasioglossum Sordidum In Christchurch Botanic Gardens	#REF!	https://www.scopus.com/inward/record.uri?eid=2-s2.0-79955602340&doi=10.1016%2fj.ppees.2011.03.003&partnerID=40&md5=dcc4cca11400bcc5e98430c7bf45896f;http://dx.doi.org/10.1016/j.ppees.2011.03.003		solitary native bee species													Christchurch, New Zealand		No
Foraging Patterns Of The Southeastern Blueberry Bee Habropoda Laboriosa (Apidae, Hymenoptera): Implications For Understanding Oligolecty	#REF!	http://dx.doi.org/10.1007/s11252-020-01089-w	Research into foraging behaviour of bee along urban gradient																No full text
Foraging Preferences Of Leafcutter Bees In Three Contrasting Geographical Zones	#REF!	https://www.scopus.com/inward/record.uri?eid=2-s2.0-85138148076&doi=10.1007%2fs11252-022-01290-z&partnerID=40&md5=17b422e78026eb6ae2b96df5d94cd459;http://dx.doi.org/10.1007/s11252-022-01290-z	Does plant choice differ across geographical regions, and if so, in what ways?	Megachilidae													Sonoran Desertr, USA; Tropical Asia, temperatue Canada		No
Forest Bees Are Replaced In Agricultural And Urban Landscapes By Native Species With Different Phenologies And Life-History Traits	#REF!	https://www.scopus.com/inward/record.uri?eid=2-s2.0-85080995129&doi=10.1002%2fecs2.3020&partnerID=40&md5=7717e80fc008789bc4fa203cd1102d25;http://dx.doi.org/10.1002/ecs2.3020	Assessment of bee composition through different landscapes	bees	n/a	n/a	n/a	12 towns, each containing forested, agricultural, and urban landscapes. Each landscape tested with 4 sites, giving a total of 12 x 3 x 4 sites	biodiversity measures	Season-long bee abundance and richness were not detectably different between natural and anthropogenic landscapes, but community phenologies differed strongly, with an early spring peak followed by decline in forests, and a more extended summer season in agricultural and urban habitats. Overall, anthropogenic communities are not diminished subsets of contemporary natural communities. Rather, fore…	n/a	We observed a nonsignificant trend toward smaller body size in urban land use	Social species dominated anthropogenic and especially urban communities, though probably through a narrow group	Wood, stem and cavity-nesting species were also reduced in anthropogenic habitat, possibly because the loss of trees reduces available nesting habitats. This likely solely applies to agri, but still makes sense compares to forest	No significant changes	Both agricultural and urban communities were dominated by late flight season species, while forest was dominated by early flight season species.	New Jersey, USA	This suggests that forest and anthropogenic habitats are nonsubstitutable for a large subset of the regional bee species pool. Future scenarios of further land use conversion, degradation of forest habitat, or intensification in anthropogenic habitats may lead to loss of regional biodiversity.	Yes
Functional Diversity Of Farmland Bees Across Rural–Urban Landscapes In A Tropical Megacity	#REF!	https://www.scopus.com/inward/record.uri?eid=2-s2.0-0035672152&doi=10.1023%2fA%3a1013153427422&partnerID=40&md5=9bb6837d3014d6e72756b3c5e07c332d;http://dx.doi.org/10.1023/A:1013153427422	how landscape andlocal environmental drivers affected different functional traits (sociality,nesting behavior, body size, and specialization) and functional diversity (func-tional dispersion) of bee communities	bees	n/a	n/a	n/a	36 conventional vegetable-producing farms spread along an urbanization gradient	biodiversity measures	overall bee abundance and the abundance of social bees (85% of all bees) decreased with urbanization, threatening crop pollination.	n/a	larger, solitary,cavity-nesting, and, surprisingly, specialist bees benefited from urbanization.	larger, solitary,cavity-nesting, and, surprisingly, specialist bees benefited from urbanization. overall bee abundance and the abundance of social bees (85% of all bees) decreased with urbanization, threatening crop pollination.	larger, solitary,cavity-nesting, and, surprisingly, specialist bees benefited from urbanization. In contrast to temperate cities, the abundance of ground nesters increased inurban areas, presumably because larger patches of bare soil were still availablebeside roads and buildings.	larger, solitary,cavity-nesting, and, surprisingly, specialist bees benefited from urbanization.	n/a	Bengaluru, India	To safeguard bees and their pollination services in urban farms, we recommend(1) preserving seminatural vegetation (hedges) around cropping fields to pro-vide nesting opportunities for aboveground nesters, (2) promoting farm-levelcrop diversification of beneficial crops (e.g., pulses, vegetables, and spices)	Yes
Functional Ecology Of Wild Bees In Cities: Towards A Better Understanding Of Trait-Urbanization Relationships	#REF!	http://dx.doi.org/10.1016/j.agee.2021.107788																	Review
Future Scenarios Of Land-Use-Cover Effects On Pollination Supply And Demand In São Paulo State, Brazil; [Cenários Futuros De Mudanças De Uso E Cobertura Do Solo E Seus Efeitos Sobre Oferta E Demanda De Polinização No Estado De São Paulo, Brasil]	#REF!	https://www.scopus.com/inward/record.uri?eid=2-s2.0-84857646219&doi=10.1007%2fs11252-011-0202-7&partnerID=40&md5=2db638777eb3f6ef96cab6bc4bffdb82;http://dx.doi.org/10.1007/s11252-011-0202-7																	No
Garden Pollinators And The Potential For Ecosystem Service Flow To Urban And Peri-Urban Agriculture	#REF!	https://www.scopus.com/inward/record.uri?eid=2-s2.0-33750625094&doi=10.1111%2fj.1469-8137.2006.01880.x&partnerID=40&md5=6ea66a8b75da8d99d9aa1102220bab88;http://dx.doi.org/10.1111/j.1469-8137.2006.01880.x	We explored whether gardens might provision pollinators to adjacent agricultural areas by sampling bees from gardens	bees	24 gardens, with a range of: landscape contexts (e.g., urban, peri-urban), adjacent landscape features (e.g., golf course, river, forest, farm), and gardening styles (e.g., native plant gardens, perennial gardens, edible gardens).	n/a	n/a	24 gardens, with a range of: landscape contexts (e.g., urban, peri-urban), adjacent landscape features (e.g., golf course, river, forest, farm), and gardening styles (e.g., native plant gardens, perennial gardens, edible gardens).									Portland, Oregon, USA		No
Gardeners’ Perceptions Of Northwestern U.S. Native Plants Are Influenced By Ecological Information And Garden Group Affiliation	#REF!	http://dx.doi.org/10.1111/1365-2664.14136																	No
Gardens Benefit Bees And Enhance Pollination In Intensively Managed Farmland	#REF!	http://dx.doi.org/10.1098/rspb.2016.0561	We investigated if distance from gardens affected abundance of wild bees. We also investigated the effect on seed set of a native out-crossing plant.					Nine landscape sectors largely dominated by agriculture. In each sector, 2 isolated domestic gardens		more bees close to gardens than farther out in the landscape.							South Sweden		No
Genetic Analysis Of Spatial Foraging Patterns And Resource Sharing In Bumble Bee Pollinators	#REF!	http://dx.doi.org/10.1007/s10841-014-9694-9		bombusterrestris and B. pascuorum				5 sites											No
Genetic And Ecological Consequences Of Recent Habitat Fragmentation In A Narrow Endemic Plant Species Within An Urban Context	#REF!	http://dx.doi.org/10.1371/journal.pone.0086357															Perth, southwest Western Australia		No
Genetic Diversity Of Honeybee Colonies Predicts Gut Bacterial Diversity Of Individual Colony Members	#REF!	http://dx.doi.org/10.1186/s12302-022-00661-9	Assess gut biodiversity in various landscapes	Apis mellifera	n/a	n/a	n/a	64 colonies, including rural and urban and three major urban centres	gut biodioversity	n/a	n/a	n/a	n/a	n/a	n/a	The least urban colonies had approximately 3.7 more species in their pooled gut microbiota than the most urban colonies.	North West England	n/a	Yes
Genetic Structure Across Urban And Agricultural Landscapes Reveals Evidence Of Resource Specialization And Philopatry In The Eastern Carpenter Bee, Xylocopa Virginica L	#REF!	http://dx.doi.org/10.1007/s11252-020-01043-w	Assess development of genes across spatial axis	Eastern carpenter (Xylocopa)	n/a	n/a	n/a	14 sites, including dense urban areas and intensive agricultural habitat, with 5 sites receiving 4 additional nearby sampling sites	geneflow	n/a	n/a	n/a	n/a	n/a	n/a	Urban and cultivated areas are mediating elevated levels of gene flow for X. virginica, so urban areas are not restrictive to gene flow, but the opposite	central northern Texas, USA	n/a	Yes
Genetic Structure And Potential Environmental Determinants Of Local Genetic Diversity In Japanese Honeybees (Apis Cerana Japonica)	#REF!	http://dx.doi.org/10.1111/njb.03005	Assess development of genes across spatial axis	Apis cerana japonica	n/a	n/a	n/a	139 sites across large spatial scale, including natural and urban areas	geneflow	n/a	n/a	n/a	n/a	n/a	n/a	The local genetic diversity increased as the proportion of urban and paddy field areas increased. Positive effects of natural forest area, which have also been observed in terms of forager abundance in farms, were not detected with respect to the local genetic diversity.	Japan	n/a	Yes
Genetics Of Euglossini Bees (Hymenoptera) In Fragments Of The Atlantic Forest In The Region Of Viçosa, Mg	#REF!	http://dx.doi.org/10.1038/s41598-021-82540-6	Assess development of genes across spatial axis	Eulaema nigrita	n/a	n/a	n/a	7 forest fragments in various landscape types including urban and rural	geneflow	n/a	n/a	n/a	n/a	n/a	n/a	There is greater genetic dispersal in rural area than in urban area	Viçosa, Brazil	n/a	Yes
Genome-Wide Single Nucleotide Polymorphism Scan Suggests Adaptation To Urbanization In An Important Pollinator, The Red-Tailed Bumblebee (Bombus Lapidarius L.)	#REF!	https://www.scopus.com/inward/record.uri?eid=2-s2.0-85065246731&doi=10.1016%2fj.ufug.2019.04.020&partnerID=40&md5=5fb20bdc49b14dd2e572bdfa6b718225;http://dx.doi.org/10.1016/j.ufug.2019.04.020	Assess development of genes across spatial axis	bombuslapidarius L.	n/a	n/a	n/a	nine German cities and nine paired rural sites	geneflow	n/a	n/a	n/a	n/a	n/a	n/a	our results provide evidence of local adaptation to urbanization in the face of gene flow. Some genes could be related to %impervious	Germany	n/a	Yes
Geographic Biases In Bee Research Limits Understanding Of Species Distribution And Response To Anthropogenic Disturbance	#REF!	http://dx.doi.org/10.7717/peerj.7060																	No	Definitely include in discussion: About how some regions are not sampled
Geospatial Tools Applied To The Generation Of An Aptitude Map For The Development Of Beekeeping Activity In San Javier, Córdoba, Argentina	#REF!	https://www.scopus.com/inward/record.uri?eid=2-s2.0-85048741864&doi=10.1007%2fs11252-018-0773-7&partnerID=40&md5=55816ac931117caf4930c069456d8df0;http://dx.doi.org/10.1007/s11252-018-0773-7																	No
Going Native? Flower Use By Bumblebees In English Urban Gardens	#REF!	http://dx.doi.org/10.7717/peerj.1141															Plymouth, England		No	Interesting article: bees prefer plants either native or exotic
Green Patches Among A Grey Patchwork: The Importance Of Preserving Natural Habitats To Harbour Cavity-Nesting Bees And Wasps (Hymenoptera) And Their Natural Enemies In Urban Areas	#REF!	http://dx.doi.org/10.2478/JAS-2021-0009	We investigated the influence of urbanisation on the community of trap-nesting bees in urban area	bees	n/a	n/a	n/a	11 sites, with various landcovers	biodiversity measures	highest values of richness and nest abundance were recorded in areas with higher percentages of natural vegetation, i.e., forests, wastelands, and neighbourhoods with extensive green areas. Species abundance is lower in intensively urbanized areas	n/a	n/a	n/a	n/a	n/a	n/a	Ribeirão Preto, Brazil	The conservation of natural habitats remnants and wastelands in urbanised landscapes should be considered as important for the maintenance of sustainable populations of these important insects. Moreover, we support the idea of intensifying urban forestry, especially with native tree species to be planted in streets, squares, and parking lots in order to provide nesting sites, food sources, and gr…	Yes
Green Roof And Ground-Level Invertebrate Communities Are Similar And Are Driven By Building Height And Landscape Context	#REF!	http://dx.doi.org/10.1007/s11252-021-01116-4				Six extensive green roofs with various heights, vegetation				Groundsites had higher abundance and richness. The %green space surrounding each site was consistently important in predicting the richness and abundance of the invertebrate families we focussed on, while roof height, site age and size were influential for some taxa							Melbourne, Australia		No
Habitat And Forage Associations Of A Naturally Colonising Insect Pollinator, The Tree Bumblebee Bombus Hypnorum	#REF!	http://dx.doi.org/10.1002/ece3.7537	investigate landscape-scale habitat use and foraging preferences	Tree Bumblebee bombushypnorum	n/a	n/a	n/a	42 sampling sites	biodiversity measures	B. hypnorum density at the best-fitting scale (250 metres) showed a significant positive association with percentage urban cover and woodland cover. B. pascuorum density was predicted by a different set of predictors at the 500 m scale (urban cover and woodland cover) than at its optimal 1500 m scale (semi-natural cover). Our findings show that B. hypnorum makes use of resources offered by urban …	n/a	n/a	n/a	n/a	n/a	n/a	Norfolk, England	This suggests that, even in the presence of land use changes that bring about pollinator declines, management could target species with different requirements to help maintain pollination services.	Yes
Habitat And Landscape Factors Influence Pollinators In A Tropical Megacity, Bangkok, Thailand	#REF!	http://dx.doi.org/10.1007/s11252-019-00909-y	This study investigated the effects of habitat and landscape factors on pollinator richness and abundance	bees	52 green areas throughout the city (patch size, floral abundance, plant richness, location type, and percent vegetation at five spatial scales.)	n/a	n/a	n/a	biodiversity measures	Both patch size and floral abundance generally had positive effects on pollinators. it appears that floral abundance is more important that plant richness, which may be explained by the apparent flexible diets of most observed pollinator species. The spatial scale that best fit our pollinator richness and abundance data differed by taxa, which likely reflects their different foraging ranges. Nega…	n/a	n/a	n/a	n/a	n/a	n/a	Bangkok, Thailand	Our results demonstrate the importance of maintaining large green areas in cities, since small green areas supported few pollinators, even when floral resources were abundant.	Yes
Habitat Connectivity And Local Conditions Shape Taxonomic And Functional Diversity Of Arthropods On Green Roofs	#REF!	http://dx.doi.org/10.1007/s11252-012-0281-0	We investigated the community composition of bees	bees	n/a	40 green roofs and 40 green sites at ground level (Variables: area, height,vegetation, substrate and connectivity among sites)	n/a	n/a	biodiversity measures	Species richness was higher at ground-level sites, while no difference in functional diversity was found between green roofs and ground sites. On green roofs, flower abundance and connectivity increased the species richness of bees, irrespective of substrate depth, height and area ofgreen roofs.		In particular, large bees correlated positively with green roofs	Green roofs were positively linked with social and ground-nesting bees	Green roofs were positively linked with social and ground-nesting bees	n/a	n/a	Zürich, Switzerland	policy makers should strive to promote an eco-logical design of green roofs to increase their biodiversitybut should additionally enhance the integration of greenroofs in urban planning strategies	Yes
Habitat Connectivity Shapes Urban Arthropod Communities: The Key Role Of Green Roofs	#REF!	http://dx.doi.org/10.1111/ddi.12971				40 green roofs and 40 green sites at ground level (Variables: land cover, connectivity, local)				none of the local variables affected bee communities on roofs. Additionally, for bees, the proportion of homogeneous green and structured green were significant.									No
Habitat Fragmentation Leads To Reduced Pollinator Visitation, Fruit Production And Recruitment In Urban Mangrove Forests	#REF!	http://dx.doi.org/10.1007/s10841-022-00402-6																	No
Habitat Preference And Phenology Of Nest Seeking And Foraging Spring Bumble Bee Queens In Northeastern North America (Hymenoptera: Apidae: Bombus)	#REF!		The aim of this study was to investigate the habitat use, nesting phenology, and key food plants of spring bumble bee queens	bombusQueens	n/a	n/a	n/a	115 field sites in 28 counties	biodiversity measures	n/a	n/a	n/a	n/a	n/a	n/a	The number of nest seekers was significantly lower in landscapes with greater proportions of urban developed areas	Ohio, USA	n/a	Yes
Habitat Structure Components Are Effective Predictors Of Trap-Nesting Hymenoptera Diversity	#REF!	http://dx.doi.org/10.3390/insects12121051	investigate the effects of habitat structure components on richness and abundance	solitary bee	nine 25–400 m2 square sampling units: Variables: (1) total number of trees, (2) total number of shrubs, (3) height of all trees, (4) height of all shrubs, (5) trunk circumference at base (CB) of all trees, (6) distance of the four closest trees to the highest tree in the plot, (7) trunk CB of these trees and (8) total number of fallen or dead wood logs	n/a	n/a	n/a	biodiversity measures	bee species richness were lower with highly heterogeneous trunk circumference at base. The variance of tree abundance, shrub height and the abundance of wood logs were good predictors of solitary bee richness and abundance	n/a	n/a	n/a	n/a	n/a	n/a	Brazil	n/a	Yes
Habitat-Specific Variation In Gut Microbial Communities And Pathogen Prevalence In Bumblebee Queens (Bombus Terrestris)	#REF!	http://dx.doi.org/10.3390/insects12030199	investigate and compare the composition of gut microbial communities within the midgut and ileum (both bacteria and fungi) in bombusterrestris queens collected from natural (forest) and urbanized habitats.	bombusterrestris	n/a	n/a	n/a	Forest (2) vs urban sites (3)	gut sampling	n/a	n/a	n/a	n/a	n/a	n/a	The gut microbial community composition from B. terrestris queens differed strongly between bumblebees from forests and urbanized habitats	Belgium	n/a	No
High Honeybee Abundances Reduce Wild Bee Abundances On Flowers In The City Of Munich	#REF!	https://www.scopus.com/inward/record.uri?eid=2-s2.0-79953774925&doi=10.1111%2fj.1752-4598.2010.00103.x&partnerID=40&md5=bce3f106079893c8f444a83ec14b3b09;http://dx.doi.org/10.1111/j.1752-4598.2010.00103.x		Apis mellifera													Munich, Germany		No
High Mitochondrial Dna Diversity And Lack Of Population Structure In A Solitary Cavity-Nesting Bee In An Urban Landscape	#REF!	https://www.scopus.com/inward/record.uri?eid=2-s2.0-79956372051&doi=10.1590%2fS0085-56262011000100011&partnerID=40&md5=adb058130f7dd1657a44907991c1daee;http://dx.doi.org/10.1590/S0085-56262011000100011																	No
High Resolution Prediction Maps Of Solitary Bee Diversity Can Guide Conservation Measures	#REF!	http://dx.doi.org/10.3389/fevo.2021.703311	to make spatial predictions of where: (a) environmental conditions maximize bee diversity, so that such areas can be prioritized for augmenting plant diversity; and (b) populations of threatened wild bee species are most likely to occur.					wild bee communities in 32 seminatural grasslands in SE Norway, selected to represent gradients of latitude, elevation, landscape composition, and proximity to sandy sediments and to mature forests. Five grasslands were located in urban, three in agricultural, and 24 in predominantly forested landscapes									SE Norway		No
High Thematic Resolution Land Use Change Models Refine Biodiversity Scenarios: A Case Study With Belgian Bumblebees	#REF!	http://dx.doi.org/10.1007/s10841-022-00387-2		Bombus													Belgium		No
Homing Ability In A Tropical Asian Stingless Bee Is Influenced By Interaction Between Release Distances And Urbanisation	#REF!	https://www.scopus.com/inward/record.uri?eid=2-s2.0-85026615932&doi=10.1093%2fjue%2fjuw008&partnerID=40&md5=d16761a7aa37457b9b1607930eb6ec99;http://dx.doi.org/10.1093/jue/juw008														We found that bee homing rates were not affected by forest proximity or surrounding landscape composition within 100, 200, 300, 400, 500 and 600 m radii, but that they were influenced by the interaction between release distances from the colony and the proportion of urbanised cover at a 100 m radius. Bee homing rates decreased with increasing release distances for colonies placed in areas with hi…			No full text
Honey Bee (Apis Mellifera Capensis/A. M. Scutellata Hybrid) Nesting Behavior In The Eastern Cape, South Africa	#REF!	https://www.scopus.com/inward/record.uri?eid=2-s2.0-85100873140&doi=10.1016%2fj.scitotenv.2021.145729&partnerID=40&md5=e8a7d707f1b64c1b51055686bf0a0427;http://dx.doi.org/10.1016/j.scitotenv.2021.145729						reserve, farm, or urban											No	Interesting article on nest properties!
Honey Bee (Apis Mellifera) Exposure To Pesticide Residues In Nectar And Pollen In Urban And Suburban Environments From Four Regions Of The United States	#REF!	http://dx.doi.org/10.1007/s13592-020-00772-3	assessment pesticide exposure across spatial axis	apis mellifera	n/a	n/a	n/a	urban and suburban areas in eight medium to large cities	Pesticide use	n/a	n/a	n/a	n/a	n/a	n/a	Both suburban and urban are low in pesticide	California, Florida, Michigan and Texas, all USA	n/a	Yes
Honey Bee Dance Decoding And Pollen-Load Analysis Show Limited Foraging On Spring-Flowering Oilseed Rape, A Potential Source Of Neonicotinoid Contamination	#REF!	https://www.scopus.com/inward/record.uri?eid=2-s2.0-78249242772&doi=10.1890%2f09-1810.1&partnerID=40&md5=27039fa0f3cf741ea8d5ae1c09eef05d;http://dx.doi.org/10.1890/09-1810.1	Pollen analysis for foraging distance	apis mellifera	n/a	n/a	n/a	One rural vs one urban location	pollen-load analysis for foraging distance	n/a	n/a	n/a	n/a	n/a	n/a	In the urban apiary, most foraging (93%) was within 1 km, and almost all (99%) within 2 km. In the rural apiary, on average 60% of foraging was within 1 km, with more foraging occurring at 1–2 km and concentrated around oilseed rape fields.	Brighton, England	n/a	Yes
Honey Bee Populations, Their Parasites, And Landscape Structure: A Case Study From Slovakia	#REF!	https://www.scopus.com/inward/record.uri?eid=2-s2.0-85027953688&doi=10.1007%2fs10841-014-9688-7&partnerID=40&md5=2602fe7f0d70b572ea945deefc7a2e92;http://dx.doi.org/10.1007/s10841-014-9688-7	This paper attempts to demonstrate the possible connections between bees, their parasites and the landscape structure.	apis mellifera	n/a	n/a	n/a	27 sites in various landscapes, including urban	Infestation rates	n/a	n/a	n/a	n/a	n/a	n/a	Varroa mites infestation was significantly influenced positively by the presence of discontinuous urban fabrics	Slovakia	n/a	Yes
Honey Bee Success Predicted By Landscape Composition In Ohio, Usa	#REF!	https://www.scopus.com/inward/record.uri?eid=2-s2.0-85105945536&doi=10.1007%2fs13592-021-00862-w&partnerID=40&md5=b3c084184d5ab72df73f287cb9da77e5;http://dx.doi.org/10.1007/s13592-021-00862-w	Relate food accumulation of honeybee colonies to landscape composition	apis mellifera	n/a	n/a	n/a	50 sites in various landscape compositions (urban, crop, forest, grassland, other)	Food accumulation	n/a	The negative relationship observed between Food and Urban in the subset of our sites strongly characterized by urban and/or agricultural land use does not support the popular opinion that urban landscapes favor honey bee success relative to agricultural landscapes.	n/a	n/a	n/a	n/a	n/a	Ohio, USA	n/a	Yes
Honey Bee Survival And Pathogen Prevalence: From The Perspective Of Landscape And Exposure To Pesticides	#REF!	http://dx.doi.org/10.1093/jee/tov397	study the in situ effects of the agricultural landscape and exposure to pesticides on honey bee health	apis mellifera	n/a	n/a	n/a	sixteen honey bee colonies were placed in four different agricultural landscapes, one of which has urban activity	Infestation rates	n/a		n/a	n/a	n/a	n/a	Our data show constant significant effects of urban location on varroa load, showing lower loads in urban	Tennessee, USA	n/a	Yes
Honey Bees (Hymenoptera: Apidae) Decrease Foraging But Not Recruitment After Neonicotinoid Exposure	#REF!	http://dx.doi.org/10.2317/0022-8567-91.4.310		apis mellifera															No
Honey Bees Are The Dominant Diurnal Pollinator Of Native Milkweed In A Large Urban Park	#REF!	http://dx.doi.org/10.7717/peerj.3051		apis mellifera															No
How City Traits Affect Taxonomic And Functional Diversity Of Urban Wild Bee Communities: Insights From A Worldwide Analysis	#REF!	http://dx.doi.org/10.1111/icad.12602																	Review
How Effective Are Artificial Nests In Attracting Bees? A Review	#REF!	http://dx.doi.org/10.1007/s13592-020-00839-1																	Review
How Landscape, Pollen Intake And Pollen Quality Affect Colony Growth In Bombus Terrestris	#REF!	http://dx.doi.org/10.1111/gcb.13141	investigated how amount and composition of pollen collected by buff-tailed bumblebee bombusterrestris colonies was affected by the surrounding landscape	bombusterrestris	n/a	n/a	n/a	proportion of forest, urban, semi-natural habitats, in 30 experimental grassland sites	Colony development	n/a	n/a	n/a	n/a	n/a	n/a	No correlation was found between colony growth and either pollen morphotype diversity, or the proportion of forest or urban habitat	Schwäbische Alb, Germany	n/a	Yes
How Wild Bees Find A Way In European Cities: Pollen Metabarcoding Unravels Multiple Feeding Strategies And Their Effects On Distribution Patterns In Four Wild Bee Species	#REF!	http://dx.doi.org/10.1016/j.scitotenv.2019.135520	investigated the larval diet and distribution patterns	four solitary wild bee species with different diet specialization (i.e. Chelostoma florisomne, Osmia bicornis, Osmia cornuta and Hylaeus communis)	n/a	n/a	n/a	urban intensity gradients in five European cities, 80 sites	Connectivity, biodiversity measures	Different bee species respond differently to urbanization	n/a	n/a	n/a	n/a	Our results suggest that increasing specialization leads to a higher sensitivity towards increased urban intensity. The larval diet of the studied oligolectic and intermediate polylectic bees was conserved in terms of plant family composition, representing successful strategies in urban ecosystems as an alternative to generalism.	n/a	Antwerp, Paris, Poznan, Tartu and Zurich, all Europe	To promote a larger number of bees in previously unoccupied areas of the city, wild bee habitat must be strategically increased, including enhancing the availability of high floral resource diversity.	Yes
Hum Of The Hive: Negotiating Conflict Between Humans And Honeybee Towards An Ecological City	#REF!	https://www.scopus.com/inward/record.uri?eid=2-s2.0-56849095157&doi=10.1603%2f0013-8746-101.6.1067&partnerID=40&md5=e0fd4016d11c1ca6873bfc29d262a86c;http://dx.doi.org/10.1603/0013-8746-101.6.1067																	No
Human Impact Assessment On The Sicilian Agroecosystems Through The Evaluation Of Melliferous Areas	#REF!	http://dx.doi.org/10.1016/j.biocon.2015.05.003																	No full text
Humans, Bees, And Pollination Services In The City: The Case Of Chicago, Il (Usa)	#REF!	http://dx.doi.org/10.1016/j.envres.2021.110784	we examined bee communities, their response to novel floral resources, and their potential to provide pollination services	bees	25 neighborhoods along urbanization gradient, including residential, industrial, and commercial areas (Variables: local floral resources, socioeconomic factors, and surrounding land cover)	n/a	n/a	25 neighborhoods along urbanization gradient, including residential, industrial, and commercial areas (Variables: local floral resources, socioeconomic factors, and surrounding land cover)	Biodiversity measures	Neighborhood bee species richness was positively correlated with human population density and floral richness, even at high population density. When examined separately, native bee species richness increased moderately with human population density but exotic bee species richness was unrelated to human population density.	native bee species richness increased moderately with human population density but exotic bee species richness was unrelated to human population density.	n/a	n/a	n/a	n/a	n/a	Chicago, IL (USA)	Although not all ornamental flowers provide nectar or pollen, diverse floral plantings in urban neighborhoods should help mitigate the otherwise negative impacts of development.	Yes
Identification Of Factors Associated With Diseases Of Africanized Honeybees (Apis Mellifera L.) On Apiaries In The State Of Rio De Janeiro; [Identificação De Fatores Associados À Ocorrência De Doenças De Abelhas Africanizadas (Apis Mellifera L.) Em Apiários Do Estado Do Rio De Janeiro]	#REF!	http://dx.doi.org/10.1371/journal.pone.0225852																	No full text
Impact Of Land Use Intensification And Local Features On Plants And Pollinators In Sub-Saharan Smallholder Farms	#REF!	https://www.scopus.com/inward/record.uri?eid=2-s2.0-85118754852&doi=10.26786%2f1920-7603%282021%29641&partnerID=40&md5=c91348cb8260681f8fb0b672416ff9b3;http://dx.doi.org/10.26786/1920-7603(2021)641	evaluated how plant and pollinator insect assemblages and interactions are shaped by land use intensification.	bees	n/a	n/a	n/a	smallholder farms in rural and urban areas	Biodiversity measures	the pollinator richness was negatively affected by the amount of impervious surfaces in the surrounding landscape. the local-scale availability of floral resources has shown positive effects in buffering pollinator decline in the Sub-Saharan context.	n/a	n/a	n/a	n/a	n/a	n/a	Northern Tanzania	such policies should include actions aimed at improving the presence of green spaces in urban landscape to break the continuity of impervious coverage and maintaining high habitat heterogeneity and seminatural spaces in rural landscapes.	Yes
Impact Of Urbanization On Predator And Parasitoid Insects At Multiple Spatial Scales	#REF!	http://dx.doi.org/10.1111/jbi.13772																	No
Impacts Of The Introduced European Honeybee On Australian Bee-Flower Network Properties In Urban Bushland Remnants And Residential Gardens	#REF!	http://dx.doi.org/10.1111/1365-2435.12803	Compare honeybees and native bees in pollination networks	apis mellifera and native bees	n/a	n/a	n/a	Seven residential gardens, seven urban antive vegetation remnants	Biodiversity measures	n/a	Greater abundance of honey bees had significant influences on network structure, causing them to be less connected and therefore potentially more unstable, less specialised, and exhibit higher functional complementarity and niche overlap. Their influence is seen both in urban as more natural spaces.	n/a	n/a	n/a	n/a	n/a	Perth, SE Australia	n/a	Yes
Impervious Surface And Local Abiotic Conditions Influence Arthropod Communities Within Urban Greenspaces	#REF!	http://dx.doi.org/10.1016/j.biocon.2018.01.025			n/a	n/a	n/a	eight urban gardens and eight pocket prairies	Biodiversity measures	abundance was negatively associated with temperature, and positively associated with site perimeter-area ratio.	n/a	n/a	n/a	n/a	n/a	n/a	Grand Rapids, Michigan, USA	n/a	Yes
Increased Pollinator Activity In Urban Gardens With More Native Flora	#REF!	http://dx.doi.org/10.3390/su10061926	investigate the relationship between pollinator activity and the proportion of native species in unmanipulated private gardens in an urban area	bees	10 gardens with varying area, plant density, native flower area	n/a	n/a	n/a	Pollinator activity	The observation of heightened pollinator activity with increasing native area in this correlational study suggests that cultivating native plant species should be encouraged in urban gardens.	n/a	n/a	n/a	n/a	n/a	n/a	Ottowa, Ontario, Canada	The observation of heightened pollinator activity with increasing native area in this correlational study suggests that cultivating native plant species should be encouraged in urban gardens.	Yes
Increasing Biodiversity In Urban Green Spaces Through Simple Vegetation Interventions	#REF!	http://dx.doi.org/10.1038/s41467-020-14496-6	examined the response of bees to three key attributes of urban green space vegetation that drive habitat quality and can be manipulated over time	bees	13 golf courses, 13 public parks and 13 residential neighbourhoods. Variables: the density of large native trees, volume of understorey vegetation and percentage of native vegetation.	n/a	n/a	n/a	Biodiversity measures	effect of understorey volume or increasing large native tree density on bees was neutral. Proportion of native vegetation had a positive effect on bees	n/a	n/a	n/a	n/a	n/a	n/a	Melbourne, Australia	n/a	Yes
Indigenous Bees Created In Rio Grande Do Norte State, Brazil; [Abelhas Indígenas Criadas No Rio Grande Do Norte]	#REF!	https://www.scopus.com/inward/record.uri?eid=2-s2.0-85041475900&doi=10.1093%2fjue%2fjux001&partnerID=40&md5=9eba1e246256d70bece33c23c2312954;http://dx.doi.org/10.1093/jue/jux001																	No full text
Influence Of Landscape Context On The Abundance And Diversity Of Bees In Mediterranean Olive Groves	#REF!	http://dx.doi.org/10.1007/s11252-020-00965-9	examine the influence of Mediterranean landscape context on the diversity and abundance of wild bees.	bees	n/a	n/a	n/a	13 sites in olive groves. Variables: landscape context at 250, 500, 750, 1000 and 1250m)	Biodiversity measures	Urban impact neutral. the abundance of all species combined was only positively correlated with the total effective area at a 250-m radius from the sites.	n/a	Small bees’ abundance was consistently impacted by landscape parameters at smaller scales, medium bees’ abundance at medium scales, and large bees’ abundance at larger scales.	n/a	n/a	n/a	n/a	Lesvos Island, Greece	he landscape could be managed to maintain or increase vulnerable species by selectively protecting or restoring relevant land cover types.	Yes
Influence Of Seasonal Weather Variables And Habitat Type On Numbers Of Colonies Of The Giant Honey Bee In Nepal	#REF!	https://www.scopus.com/inward/record.uri?eid=2-s2.0-85070306391&doi=10.1111%2f1365-2656.13051&partnerID=40&md5=804bed92f3d64a4021dd3e6eb116c4b0;http://dx.doi.org/10.1111/1365-2656.13051	nest quantity in two types of habitats (peri-urban vs. rural) was compared using a generalized linear mixed model.	Apis dorsata	n/a	n/a	n/a	six locations, either peri-urban or rural	number of bee colonies	n/a	n/a	n/a	n/a	n/a	n/a	occupation of water towers as nesting sites in peri-urban areas is greater than in rural areas.	Chitwan District, Nepal	n/a	Yes
Influence Of Some Abiotic Factors On The Flight Activity Of Stingless Bees (Hymenoptera: Meliponini) In Southern Brazil	#REF!	http://dx.doi.org/10.1016/j.gecco.2019.e00711																	No full text
Influence Of The Reduction Of Urban Lawn Mowing On Wild Bee Diversity (Hymenoptera, Apoidea)	#REF!	https://www.scopus.com/inward/record.uri?eid=2-s2.0-15244352840&doi=10.1007%2fs10531-004-6066-x&partnerID=40&md5=dfcd104bdc348c8a6bcf94dfe3856df5;http://dx.doi.org/10.1007/s10531-004-6066-x	analyse the effects of reduced green space management in urban areas on the biodiversity of bees	bees	12 sites, divided in half for 12 times mowing and 2 times mowing	n/a	n/a	n/a	Biodiversity measures	Less mowing positively affects both bee diversity and abundance	n/a	n/a	n/a	n/a	n/a	n/a	Tübingen, Baden-Württemberg, Germany	Mow less for biodiversity	Yes
Influence Of Urbanisation On The Prevalence Of Protozoan Parasites Of Bumblebees	#REF!	http://dx.doi.org/10.1038/s41598-022-21413-y	examine the influence of urbanisation on the prevalence of the main protozoan parasites of bumblebees	bombusterrestris and B. pascuorum	n/a	n/a	n/a	10 sites, with varying %urban	Infection rates with three parasites	n/a	n/a	n/a	n/a	n/a	n/a	For all three parasites, both host species and habitat had a significant interactive influence, with prevalence increasing in more urban areas in B. terrestris, but showing no clear response or a decline in B. pascuorum.	Scotland	n/a	Yes
Insect “Bee&Bees” And Pollinator Penthouses: Teaching Students About Pollinators And Their Services In An Urban Environment	#REF!	http://dx.doi.org/10.1038/s41598-020-78736-x																	No
Insect Habitat Systems Integrated Into Facades-Impact On Building Physics And Awareness Of Society	#REF!	http://dx.doi.org/10.1002/ece3.1941																	No
Insects In The City: Does Remnant Native Habitat Influence Insect Order Distributions?	#REF!	http://dx.doi.org/10.1016/j.buildenv.2021.108458	investigate insect pollinator capture rates in a rapidly growing and densely urbanized city	bees	n/a	n/a	n/a	four urban sites (plant garden remnant, residential urban area)	Biodiversity measures	the model evidenced that significantly less bees were captured at the residential, urban location than at the location with remnant vegetation,	n/a	n/a	n/a	n/a	n/a	n/a	Melbourne, Australia	This highlights the potential for bee conservation even in densely populated environments. However, so far, it is difficult to ascertain a threshold area of native habitat for sustaining bees and floral resources.	Yes
Insights On Pollen Diversity Of Honey Bee (Apis Mellifera L.) Colonies Located In Various Agricultural Landscapes	#REF!	http://dx.doi.org/10.1111/mec.12275	Collected pollen, honey bee preferences, and potential exposure to pesticides through collected crop pollen were investigated	Apis mellifera	n/a	n/a	n/a	Agri bees in various landscapes (16 colonies)	pollen diversity	n/a	n/a	n/a	n/a	n/a	n/a	our data indicate that intensive agricultural landscapes restrict pollen diversity available for bees, and that landscapes with lower levels of urban activity and more diversified flora are a better option for honey bees	Tennessee, USA	Although crops represent a potentially valuable resource for honey bees, our data suggest that beekeepers should choose apiary locations with diverse pollen resources, including agricultural crops, to improve sustainability and diversity in the pollen available for honey bees throughout the season.	Yes
Interactions Between Plants And Pollinators Across Urban And Rural Farming Landscapes	#REF!	http://dx.doi.org/10.1016/j.biocon.2021.109408						37 unique farms across urban and rural landscape types									Washington State, USA		No
Interactions Between The Introduced European Honey Bee And Native Bees In Urban Areas Varies By Year, Habitat Type And Native Bee Guild	#REF!	http://dx.doi.org/10.7717/peerj.5940	investigate how honey bee abundance and foraging patterns related to those of native bee abundance and diversity in residential gardens and native vegetation remnants	bees	n/a	n/a	n/a	seven residential gardens sites and seven remnant native vegetation	Biodiversity measures	n/a	Native bees that had higher resource overlap with honey bees were negatively associated with honey bee abundance, and resource overlap between honey bees and native bees was higher in residential gardens.	n/a	n/a	n/a	n/a	Native bees that had higher resource overlap with honey bees were negatively associated with honey bee abundance, and resource overlap between honey bees and native bees was higher in residential gardens.	Perth, Australia	Given that the impact of competition is the result of both overlap in resource use and limitations in those shared resources, competition with honey bees by such taxa could be ameliorated by increasing the availability of shared resources in the environment, such as focused planting with flowering species that provide abundant resources preferred by vulnerable native bee taxa.	Yes
Interactive Effects Of Urbanization And Local Habitat Characteristics Influence Bee Communities And Flower Visitation Rates	#REF!	https://www.scopus.com/inward/record.uri?eid=2-s2.0-85083525046&doi=10.1007%2fs13592-020-00758-1&partnerID=40&md5=920efc59bd96454a79539964dad73b3c;http://dx.doi.org/10.1007/s13592-020-00758-1	how urbanization (impervious surface) and local habitat characteristics affect bee communities and pollination services	bees	n/a	n/a	n/a	30 urban gardens and city parks (urbanization)	Biodiversity measures	bee community composition was strongly associated with percent impervious surface. Bee abundance declined with increased canopy cover and impervious surface, while declines in bee diversity with increasing impervious surface were greatly reduced by increases in floral resources.	n/a	n/a	n/a	n/a	n/a	n/a	Toledo, Ohio, USA	increasing the total number of flowers could be an important strategy for improving pollination services, independent of whether the garden is embedded within a highly impervious habitat.	Yes
Investigating The Ecology Of The Great Yellow Bumblebee (Bombus Distinguendus) Within The Wider Bumblebee Community In North-West Ireland	#REF!	http://dx.doi.org/10.1007/s13744-020-00772-z	to investigate the ecology of B. distinguendus within the wider bumblebee community	bombus	n/a	n/a	n/a	4 habitats (urban, coastal grassland, species-rich grassland and roadside verges), each 3 sites	Biodiversity measures	Abundance was highest in the urban sites whilst the roadside verges supported the lowest abundance of bumblebee species	n/a	n/a	n/a	n/a	n/a	n/a	North-West Ireland	future conservation initiatives should aim to a) maintain existing species-rich grasslands and restore some intensified areas to species-rich status, b) ensure adequate forage for the species throughout the season and in particular in late summer, by changing grazing and mowing management accordingly, c) ensure provision of nesting sites within close proximity to suitable forage, d) expand small …	Yes
Investigating The Role Of Landscape Composition On Honey Bee Colony Winter Mortality: A Long-Term Analysis	#REF!	https://www.scopus.com/inward/record.uri?eid=2-s2.0-84942306330&doi=10.1186%2fs13717-014-0017-6&partnerID=40&md5=023d10dc42905dc453975687596a6ff3;http://dx.doi.org/10.1186/s13717-014-0017-6	to analyse a possible relationship between honey bee colony losses and land use	apis mellifera				urban regions, regions predominated by semi-natural areas and pastures, and mainly agricultural environments (129,428 colonies)									Austria		No
Is The Flight And Foraging Activity Of Small-Size Stingless Bee Affected By The Urban Heat Island? The Case Of Plebeia Catamarcensis (Meliponini) In Cordoba City (Argentina)	#REF!	http://dx.doi.org/10.7717/peerj.3620																	No full text	UHI!
Is The Maximum Reproductive Rate Of Centris Analis (Hymenoptera, Apidae, Centridini) Associated With Floral Resource Availability?	#REF!	http://dx.doi.org/10.1371/journal.pone.0142031																	No
Ivy: An Underappreciated Key Resource To Flower-Visiting Insects In Autumn	#REF!	http://dx.doi.org/10.1371/journal.pone.0184136	assess the local abundance of ivy and its importance as an autumn food source to honey bees and other flower-visiting insects in both urban and rural areas	apis mellifera, bombus	n/a	n/a	n/a	6 hives, both rural and urban	ivy visitation rates	n/a	n/a	n/a	n/a	n/a	n/a	Collection of pollen did not vary between urban and rural	Sussex, England	n/a	Yes
Keep Trees For Bees: Pollen Collection By Osmia Bicornis Along The Urbanization Gradient	#REF!	http://dx.doi.org/10.1007/s10841-016-9857-y	Assess pollen preference along urban gradient	Osmia bicornis	n/a	n/a	n/a	5 localizations qualified as urban (90 % of built-up infrastructure), suburban (55–65 %), and rural (up to 20 %)	pollen collection data	n/a	n/a	n/a	n/a	n/a	n/a	in the less human-modified environment O. bicornis collected higher diversity of pollen types to build its provision, compared to more urban areas. Field data also revealed that the use of tree pollen was especially common in urban sites while bees from suburban and rural sites included pollen of herbaceous plants and shrubs.	Lubelskie region, Poland	The welfare of O. bicornis requires planting trees such as oaks, willows, maples, and representatives from Rosaceae family, and it is especially advisable in urban sites where herbaceous flowering plants are less common than in urban and suburban areas. Hence, keeping even singular trees may complement the bee food base in urbanized areas.	Yes
Keeping Up With Insect Pollinators In Paris	#REF!	http://dx.doi.org/10.7717/peerj.1342	Assess bee composition in various urban areas	bees	Restricted areas for biodiversity managed ecologically, small open parks, large parks with differentiated management and finally classical gardens with ornamental style	n/a	n/a	n/a	Biodiversity measures	n/a	n/a	n/a	n/a	n/a	Sites that hosted the most specialist bee species were dedicated biodiversity refuge areas within large public parks (BL, CT, MC, BR), followed by the small ecological parks (PE, AP). Results from the natural sites with restricted access were highly variable: the fewest specialist species were found in the SV woodland site; they were more numerous in the MT grassland site; but most were found in …	n/a	Paris, France	Our results also suggest a positive effect of the ecological management of some Parisian green spaces on pollinator functional diversity. Specifically, small biodiversity refuges within large parks seem to be particularly effective in supporting specialized and rare bee species. Leaving wild unmanaged areas with native flora is one of the key management solutions for promoting pollinator conserva…	Yes
Knowledge Gleaned From The First Great Georgia Pollinator Census	#REF!	http://dx.doi.org/10.1007/s11252-017-0686-x																	No
Land Conversion For Solar Facilities And Urban Sprawl In Southwest Deserts Causes Different Amounts Of Habitat Loss For Ashmeadiella Bees	#REF!	https://www.scopus.com/inward/record.uri?eid=2-s2.0-85142874376&doi=10.1002%2feap.2759&partnerID=40&md5=aa5de6ddaeced0330553c5d1655c84a5;http://dx.doi.org/10.1002/eap.2759	Estimate effect of urban development and solar facilities on bees	Ashmeadiella Bees	n/a	n/a	n/a	Urbanization assessment over time	Biodiversity measures	Our data suggest species are not equally affected by land conversion in the Southwest deserts and direct, potential-habitat loss to urban sprawl is much greater than the loss due to solar facilities.	n/a	n/a	n/a	n/a	n/a	n/a	Arizona, California, and Nevada (USA)	n/a	Yes
Land Cover And Climate Drive Shifts In Bombus Assemblage Composition	#REF!	http://dx.doi.org/10.1093/ee/nvx155	we evaluated bumble bee (Bombus) assemblages in relation to the proportion of agricultural, semi-natural, and urban land cover and interannual variation in temperature, precipitation, and relative humidity	bombus	n/a	n/a	n/a	30 Agri sites in various landscapes (urban, agri, semi-natural)	Biodiversity measures	bombuscomposition was highest with crop land, low temperatures and high humidity. bombuscomposition was lowest with urban land, high temperatures and low humidity. High bombusturnover suggests all surveyed sites have conservation value.	n/a	n/a	n/a	n/a	n/a	n/a	Utah, USA	Further, these differences in species among sites suggest that all agricultural sites in this study have potential conservation value for maintaining bombuscommunities, which highlights the importance of maintaining diverse habitats for pollinators through targeted land management techniques	Yes
Land Cover Composition, Local Plant Community Composition And Honeybee Colony Density Affect Wild Bee Species Assemblages In A Mediterranean Biodiversity Hot-Spot	#REF!	http://dx.doi.org/10.1007/s10841-019-00148-8	assess the composition of the wild bee species assemblages and explore effect of land cover composition	bees	17 circular 100m2 with various landscape covers and habitat characteristics, in national park	n/a	n/a	17 circular 100m2 with various landscape covers and habitat characteristics, in national park	Biodiversity measures	Diversity of land cover composition favors wild bee species richness.Small bees related to the local plant community composition within 100m2 plots. Large bee abundance and richness decrease with increasing honeybee colony density.	More specifically, we observed that the presence of a diversified land cover composition within a 1000m radius maximized large wild bee species richness, whereas large bee abundance and richness were negatively affected by honeybee colony density.	More specifically, we observed that the presence of a diversified land cover composition within a 1000m radius maximized large wild bee species richness, whereas large bee abundance and richness were negatively affected by honeybee colony density.Small wild bee species were structured by the local plant community composition within 100m2 plots and by land cover composition within a 1000m radius.	n/a	n/a	n/a	n/a	southern France	we would like to raise awareness among park managers regarding beekeeping activities within this territory which includes diverse types of land cover favorable for wild bee species.	No
Land Use And Pollinator Dependency Drives Global Patterns Of Pollen Limitation In The Anthropocene	#REF!	https://www.scopus.com/inward/record.uri?eid=2-s2.0-84922566883&doi=10.1098%2frspb.2014.2849&partnerID=40&md5=77714492574920de280b02e18dc0b313;http://dx.doi.org/10.1098/rspb.2014.2849																	No	Interesting for introduction?
Land Use Change And Pollinator Extinction Debt In Exurban Landscapes	#REF!	https://www.scopus.com/inward/record.uri?eid=2-s2.0-85129600336&doi=10.1007%2fs00442-022-05174-z&partnerID=40&md5=a77ac5c7dc87c02fe5f2cb5ddf4a0374;http://dx.doi.org/10.1007/s00442-022-05174-z																	No
Landscape And Local Correlates Of Bee Abundance And Species Richness In Urban Gardens	#REF!	http://dx.doi.org/10.1007/s11252-018-0731-4	investigate whether local and landscape characteristics are important correlates of bee (Hymenoptera: Apiformes) abundance and species richness in urban community gardens.	bees	19 gardens (variables: landscape in 2km; vegetation, ground cover)	n/a	n/a	19 gardens (variables: landscape in 2km; vegetation, ground cover)	Biodiversity measures	Generally, bees were more abundant and species rich in bigger gardens, in gardens with higher floral abundance, less mulch cover, more bare ground, and with more grass.	n/a	Medium bees were less abundant in sites surrounded by more medium intensity developed land within 2 km.	n/a	Cavity-nesting bee abundance was significantly higher in sites with more leaf litter. Cavity-nesting bee species richness was higher in sites with higher herbaceous plant richness, and in larger gardens, and was lower in sites with high mulch cover in 100- by 100-m plots. Ground-nesting abundance was higher in larger gardens. Ground bee richness was lower in sites with more leaf litter and with m…	n/a	n/a	California central coast, USA	The fact that local factors were generally more important drivers of bee abundance and richness indicates a potential for gardeners to promote bee conservation by altering local management practices. In particular, increasing floral abundance, decreasing use of mulch, and providing bare ground may promote bees in urban gardens.	Yes
Landscape And Local Site Variables Differentially Influence Pollinators And Pollination Services In Urban Agricultural Sites	#REF!	https://www.scopus.com/inward/record.uri?eid=2-s2.0-85086128226&doi=10.3390%2fsu12010293&partnerID=40&md5=3ccde3bd55a8ba2e042b15ac51a58a9e;http://dx.doi.org/10.3390/su12010293	we investigated how surrounding land cover and local site variables supported bees and pollination services	bees	19 urban gardens along an urban gradient, with various vegetation covers/ flower covers	n/a	n/a	19 urban gardens along an urban gradient, with various vegetation covers/ flower covers	Biodiversity measures	Bee richness declined with increasing levels of impervious cover, while bee community composition changed along a gradient of increasing impervious cover. Pollination services, measured at each site using sentinel cucumber plants, declined as hardscape, a local variable, increased.	n/a	Large-bodied bees, bombusand Apis species, were positively associated with increasing amounts of impervious cover, while the abundance of small-bodied soil nesting Halictus species increased as the proportion of flower area, a local variable, increased.	n/a	n/a	n/a	n/a	Chicago metropolitan area, USA	To improve bee conservation and pollination services in urban agricultural sites, our results suggest urban planning strategies should minimize impervious cover at large spatial scales while land managers should focus locally on incorporating floral resources, which increases food and nesting resources especially for smaller bee species. Local site design coupled with regional urban planning can …	Yes
Landscape Composition And Fungicide Exposure Influence Host-Pathogen Dynamics In A Solitary Bee	#REF!	https://www.scopus.com/inward/record.uri?eid=2-s2.0-85047428320&doi=10.1007%2fs10841-018-0068-6&partnerID=40&md5=d76601e55becae23d5aeb39fec2c5fcc;http://dx.doi.org/10.1007/s10841-018-0068-6	investigate the combined impact of altered landscape composition and fungicide exposure on the prevalence of chalkbrood disease	Osmia cornifrons	n/a	n/a	n/a	100 adult bees from six source populations, in 17 apple orchards with varying land use. 500-, 750-, 1,000-, and 1,250-m radii	Parasite incidence	n/a	n/a	n/a	n/a	n/a	n/a	Chalkbrood incidence in larval O. cornifrons decreased with high open natural habitat cover, whereas Ascosphaera prevalence in adults decreased with high urban habitat cover.	Ithaca, New York, USA	Our study also emphasizes the potential for forested landscape surrounding farms to buffer the negative effects of fungicides and pathogens on bee health.	Yes
Landscape Context And Habitat Type As Drivers Of Bee Diversity In European Annual Crops	#REF!	https://www.scopus.com/inward/record.uri?eid=2-s2.0-84860991820&doi=10.1007%2fs10841-011-9419-2&partnerID=40&md5=b468c9f1b3de0b3e6e0cd94fb7d71bc4;http://dx.doi.org/10.1007/s10841-011-9419-2	To better understand the dynamics of bee populations in crops, we assessed the effect of landscape context and habitat type on bee communities in annual entomophilous crops in Europe.	bees	n/a	n/a	n/a	buckwheat in Poland, cantaloupe in France, field beans in the UK, spring oilseed rape in Sweden, and strawberries in Germany. Each country, 7-10 study fields across gradient of increasing %semi-natural habitat (3km)	Biodiversity measures	At the country scale, only in the UK did bee abundance increase significantly with the proportion of semi-natural habitats, and only in Poland did bee diversity increase significantly with the proportion of semi-natural habitats. In all systems with open flowers wild bee abundance was positively affected by urban habitats	The abundance of honeybees in all countries was positively associated with urban habitats, possibly due to beekeeping	n/a	n/a	n/a	n/a	n/a	Europe	n/a	Yes
Landscape Effects On Extremely Fragmented Populations Of A Rare Solitary Bee, Colletes Floralis	#REF!	http://dx.doi.org/10.1016/j.landurbplan.2020.103901	Investigate geneflow of species	Colletes floralis	n/a	n/a	n/a	12 localities	Gene flow	n/a	n/a	n/a	n/a	n/a	n/a	Urban area likely a barrier to gene flow	Ireland and Scotland	n/a	Yes
Landscape Impacts On Pollinator Communities In Temperate Systems: Evidence And Knowledge Gaps	#REF!	http://dx.doi.org/10.1111/gcb.15485																	Review
Landscape Influences Genetic Diversity But Does Not Limit Gene Flow In A Neotropical Pollinator	#REF!	http://dx.doi.org/10.1016/j.agee.2022.108019	we studied how landscape features influence genetic diversity and gene flow	Tetragonisca angustula	n/a	n/a	n/a	46 nests across forested, agricultural and urban landscapes	Gene flow	n/a	n/a	n/a	n/a	n/a	n/a	forest was the class with the lowest resistance to gene flow, while urban environments had the highest resistance	Brazil	n/a	Yes
Landscaping Pebbles Attract Nesting By The Native Ground-Nesting Bee Halictus Rubicundus (Hymenoptera: Halictidae)	#REF!	http://dx.doi.org/10.1016/j.landurbplan.2019.103731	Assess pebbles for nesting	Halictus rubicundus	n/a	n/a	Bare soil vs pebbles, each half of a .5m2 plot	n/a	Nesting behaviour	66–78 % of returning gynes preferred to build their nests in the subplots that received the pebble mulch surface	n/a	n/a	n/a	n/a	n/a	n/a	Utah, USA	Many opportunities exist to evaluate practical modifications of soil surfaces to make our pollinator gardens more welcoming to native bees. Suitable, attractive nest sites in the vicinity of season-long gardens of suitable floral bloom constitute the simple recipe for propagating urban populations of native bees such as H. rubicundus.	Yes
Lattice Fence And Hedge Barriers Around An Apiary Increase Honey Bee Flight Height And Decrease Stings To People Nearby	#REF!	http://dx.doi.org/10.1371/journal.pone.0222316																	No
Legislation And Pollination: Recommendations For Policymakers And Scientists	#REF!	http://dx.doi.org/10.3390/insects6040912																	No	Must read, for intro/ discu!~!!
Linking Pollinators And City Flora: How Vegetation Composition And Environmental Features Shapes Pollinators Composition In Urban Environment	#REF!	#REF!						Forty seven squares in the three different urban green areas (i.e., urban grassland, housing estate, urban park)									Poznań, Poland		No
Local And Landscape Compositions Influence Stingless Bee Communities And Pollination Networks In Tropical Mixed Fruit Orchards, Thailand	#REF!	#REF!		Stingless bees	n/a	n/a	n/a	30 mixed fruit orchards across gradients in surrounding landscape cover 2km radius	Biodiversity measures	Surrounding forest cover has a strong positive direct effect on both factors, while agricultural and urbanized cover generally reduced both bee abundance and diversity. In the local habitat, there is a significant interaction between orchard size and floral richness with stingless bee richness. We also found that pollinator specialization in pollination networks decreased when the distance to the…	n/a	n/a	n/a	n/a	n/a	n/a	Thailand	Preservation of forest patches can protect the permanent nesting and foraging habitat of various pollinator taxa, resulting in high visitation for crop and wild plants.	Yes
Local And Landscape Factors Affect Sunflower Pollination In A Mediterranean Agroecosystem	#REF!	#REF!	re-examining the pollination status of sunflower while disentangling the effects of local and landscape variables on sunflower seed set and oil content	Apis mellifera	n/a	n/a	n/a	18 commercial sunflower fields in various landscapes	pollination rate	Sunflower seed set was higher in fields surrounded by landscapes containing a greater abundance of beehives, early flowering crops, urban areas and woody linear elements;	n/a	n/a	n/a	n/a	n/a	n/a	Italy	In view of the results, some relatively simple and complementary measures may be taken to prevent future problems: (i) support healthy honey bee colonies and local communities of wild bees throughout diversified and balanced landscapes containing various SNH typologies and crop types with early and late flowering species, (ii) implement incentive schemes to support the economic activity of bee-ke…	Yes
Local And Landscape Features Constrain The Trait And Taxonomic Diversity Of Urban Bees	#REF!	#REF!	We examine how urban cover and resource availability at local and landscape scales influences both species taxonomic and functional diversity in bees.	bees	n/a	n/a	n/a	18 urban gardens, surrounded by natural, agricultural, and urban land cover, reflecting a gradient in landscape diversity and intensity.	Biodiversity measures	We found that increased garden size was positively associated with bee abundance. Somewhat counterintuitively, we found that urban cover surrounding gardens (2 km) was positively associated with bee species richness.	n/a	n/a	The second trait axis was driven by urban cover (p < 0.01), where gardens surrounded by more urban cover were negatively associated with social bees and positively associated with solitary behavior	below ground nesting, excavating, and legs with scopa were more positively associated with sites surrounded by more urban cover within 2 km, while above ground nesting, renting, and corbicula were negatively associated with urban cover	n/a	n/a	California, USA	n/a	Yes
Local Habitat Characteristics But Not Landscape Urbanization Drive Pollinator Visitation And Native Plant Pollination In Forest Remnants	#REF!	#REF!	quantify landscape-scale and local-scale effects on pollinators	bees	standardized flowering plant arrays into woodlands along a gradient of increasing urban land use to simultaneously quantify landscape-scale and local-scale effects on pollinators	n/a	n/a	21 study sites. standardized flowering plant arrays into woodlands along a gradient of increasing urban land use to simultaneously quantify landscape-scale and local-scale effects on pollinators	pollination rate	landscape-scale habitat loss did not reduce pollinator abundance or diversity. Habitat loss at the landscape scale therefore does not appear to drive changes in pollination in this woodland system. Rather, local-scale habitat characteristics were more important, with pollinators being more abundant in brighter woodland patches. Abundance increases in woodland.	n/a	n/a	n/a	n/a	n/a	n/a	Philadelphia, Pennsylvania, USA	n/a	Yes
Local Landscapes And Microhabitat Characteristics Are Important Determinants Of Urban–Suburban Forest Bee Communities	#REF!	#REF!	understand how forest bee community structure varies with changing land use and microhabitat quality among small, urban and suburban forest fragments	bees	14 individual forest patches of various sizes with each 5 plots, tested for landscape variables and habitat variables	n/a	n/a	14 individual forest patches of various sizes with each 5 plots, tested for landscape variables and habitat variables	Biodiversity measures	Results unclear	n/a	n/a	n/a	n/a	n/a	n/a	Delaware and Pennsylvania, USA	n/a	Yes	Good example of testing for a lot of variables other articles (in this search) do not test for.
Local Plant Richness Predicts Bee Abundance And Diversity In A Study Of Urban Residential Yards	#REF!	#REF!	to weigh the relative importance of landscape and local factors of bee community metrics	bees	27 residential yards with urban gradient and other landscape/ local factors	n/a	n/a	27 residential yards with urban gradient and other landscape/ local factors	Biodiversity measures	the landscape factors (urbanization and tree cover) described only a tiny fraction (< 1%, not significant) of the total variance in bee abundance and diversity across sites. yard's floral richness, and, to a somewhat lesser extent, its floral abundance, emerged as the most important predictors of a yard's bee community abundance and diversity.	n/a	n/a	n/a	n/a	n/a	n/a	Ottawa, Ontario, Canada	Our work highlights that the practice of promoting ‘bee-friendly’ plantings in private yards, currently being undertaken by a number of non-profits around the world, can play an important role in restoring and maintaining urban pollinator communities.	Yes
Long-Term Effects Of Global Change On Occupancy And Flight Period Of Wild Bees In Belgium	#REF!	#REF!	Assess temporal drivers behind bee decline	bees	n/a	n/a	n/a	Temporal change in urbanization and agricultural intensification	Occupancy rates	We also find that urbanization significantly discriminates between losers and winners of global change, suggesting that loser species suffer from urbanization while winners do not. This is consistent with the fact that those winners, social and big bees, are more present in urban area than solitary bees	n/a	n/a	n/a	n/a	n/a	n/a	Belgium		Yes
Low Resource Availability Drives Feeding Niche Partitioning Between Wild Bees And Honeybees In A European City	#REF!	#REF!	study the interplay between resource availability and the number of honeybees at local and landscape scales and how this relationship influences wild bee diversity	bees	n/a	n/a	n/a	23 urban gardens, four standardized plant species with distinct floral morphologies. Along gradient of urbanization and local management intensity	Pollination	Wild bee species richness is increased by plant species richness and %green surface in a 100m scale. decreased by management intensity. Abundance is decreased by the %green surface in 500m scale.	Wild bee species richness was not significantly affected by beekeeping intensity at any spatial scales. Nonetheless, wild bee community composition was affected by beekeeping intensity with several species disappearing when both the number of honeybee individuals at the site and the number of the honeybee hives in 500 m were high.	n/a	n/a	n/a	n/a	Wild bee species richness was not significantly affected by beekeeping intensity at any spatial scales. Nonetheless, wild bee community composition was affected by beekeeping intensity with several species disappearing when both the number of honeybee individuals at the site and the number of the honeybee hives in 500 m were high.	Zürich, Switzerland	cities could engage in schemes to monitor resource availability spatially and temporally, as it fluctuates seasonally and depending on weather conditions and urban planning decisions. In addition, because the responses to changes in resource availability and beekeeping intensity might have a lag period, cities should also monitor wild bee populations to better assess the temporal trends and legac…	Yes
Lower Bumblebee Colony Reproductive Success In Agricultural Compared With Urban Environments	#REF!	#REF!	Link urban land use to colony reproductive output	bombusterrestris	n/a	n/a	n/a	38 sites across urban gradient	colony development	n/a	n/a	n/a	n/a	n/a	n/a	colonies in the two clusters characterized by urban development produced more sexual offspring (and better colony growth, food stores) than those in the cluster dominated by agricultural land. agri colonies were invaded often, whereas urban was not.	Surrey, England	n/a	Yes
Major Insect Groups Show Distinct Responses To Local And Regional Attributes Of Urban Green Spaces	#REF!	#REF!	to test the responses of bees to environmental management regimes	bees	n/a	n/a	n/a	19 sites (either forest, remnant or park, all in urban)	Biodiversity measures	Species richness was higher when flower species richness was high. Increase in %green space was associated with decrease in species richness. No differences among site types in composition.	n/a	n/a	n/a	n/a	n/a	n/a	Sydney, Australia	urban green space management initiatives will need to consider the specific needs of particular target groups, and to set specific targets for different taxa.	Yes
Metabarcoding Of Honey To Assess Differences In Plant-Pollinator Interactions Between Urban And Non-Urban Sites	#REF!	#REF!	compare plant species visited by honeybees in urban versus non-urban sites, using metabarcoding to identify pollen in honey samples	apis mellifera	n/a	n/a	n/a	Seven honey samples from urban sites and seven samples from non-urban. radius 2 km									Switzerland		No
Microsite Conditions Dominate Habitat Selection Of The Red Mason Bee (Osmia Bicornis, Hymenoptera: Megachilidae) In An Urban Environment: A Case Study From Leipzig, Germany	#REF!	#REF!	to investigate drivers behind the spatial distribution of this solitary bee	Osmia bicornis	Local and landscape factors to trapnest occupancy	n/a	Where to place trapnest!?	n/a	trap nest occupancy	n/a	n/a	n/a	n/a	n/a	n/a	Cities with many fine-scaled floral resources (such as private gardens but not parks) and an open housing structure with higher sun exposure between buildings provide a good environment for cavity-nesting bees such as O. bicornis. Place nests in full sun, preferred over partial sun and shade. Place nests in this order of preference to: carport or shed wall; balcony or roof terrace; stone wall or …	Leipzig, Germany	Wild bees can be promoted in cities in different ways. Planting flowers with abundant nectar and pollen and maintaining open, sun-exposed sites seems to be a universal result supported by other studies. In our study the amount of foraging resources, being present in substantial amounts, played only a marginal role in occupancy of trap nests. Therefore more attention could be given to microsite at…	Yes
Monitoring Honey Bee Health In Five Natural Protected Areas In Italy; [Monitoraggio Dello Stato Di Salute Delle Api In Cinque Aree Naturali Protette Italiane]	#REF!	#REF!		Apis mellifera				five natural protected areas, including alpine, continental and mediterranean. In each area, 2 apiaries of which 1 close to either urban, industrial or agri.	honey bee pathologies, environment (Naturality Index, plant protection products and heavy metal exposure)								italy		No
Monitoring Neonicotinoid Exposure For Bees In Rural And Peri-Urban Areas Of The U.K. During The Transition From Pre- To Post-Moratorium	#REF!	#REF!	Assess pesticide use in rural vs urban	apis mellifera, bombus	n/a	n/a	n/a	peri-urban (135) vs rural (42) colonies. 15 rural paired with honeybee colony	pesticide presence	n/a	n/a	n/a	n/a	n/a	n/a	Use of pesticides in ornamental plants likely the reason behind relatively high pesticide use in urban area, compared to rural	Stirlingshire, Hertfordshire, and Sussex, all England	n/a	Yes
More Losses Than Gains In Ground-Nesting Bees Over 60 Years Of Urbanization	#REF!	#REF!	Assess temporal urbanization effect on ground-dwelling bees	ground-dwelling bees	n/a	n/a	n/a	Temporal changes of 60 years in city	biodiversity measures	We found changes in assemblage composition and species loss between T1–T2. We found a 94% decline in nest abundance and a 35% decline in species richness. Despite the losses, some native species colonized the study sites and few remained in the same sites which they were observed before. higher levels of urbanization (i.e. above 50% impervious surfaces) led to negative effects on pollinators	n/a	n/a	n/a	n/a	A sum of five species of the oligolectic colletine bees disappeared from T1 to T2	n/a	Curitiba, Brazil	urban planning policies to protect ground-nesting bees are essential to preserve the important ecological service of pollination in cities.	Yes
Multi-Scalar Drivers Of Biodiversity: Local Management Mediates Wild Bee Community Response To Regional Urbanization	#REF!	#REF!	examined how local environmental variables and surrounding landscape composition impact bee abundance, richness, and evenness, including comparisons between groups with different nesting strategies and body sizes	bees	n/a	n/a	n/a	at three time periods in 20 grassland and 20 agriculture sites located across two major metroplexes (urban gradient)	biodiversity measures	sites with higher levels of percentage of bare ground and species richness of flowers had significantly higher overall bee abundance. At the landscape scale, overall bee abundance was significantly positively affected by the amount of heterogeneity within 2 km surrounding sites, but only at the grassland sites, with a marginally significant negative effect on bee abundance at the agriculture sites	n/a	n/a	n/a	n/a	n/a	n/a	Texas, USA	Reconciliation ecology	No	This article is super great, but does not make clear what the urban component is and makes no conclusions about any urbanism. Which is very weird, given its title
Narrow Habitat Breadth And Late-Summer Emergence Increases Extinction Vulnerability In Central European Bees	#REF!	#REF!	to analyse the effects of habitat breadth, pollen specialization, body size, nesting sites, sociality, duration of flight activity, and time of emergence during the season.	red list bees	n/a	n/a	n/a	Habitat breadth (including meadows, forests, hedgerows, urban areas, raw-soil sites, and wasteland)	Extinction risk	n/a	n/a	n/a	n/a	n/a	n/a	Extinction risk of Red list bees is lower in urban green space, compared to other areas	Germany	n/a	Yes
Native Bee Diversity And Abundance In An Urban Green Space In Bengaluru, India Y	#REF!	#REF!	to estimate the diversity and abundance of native bee fauna in an urban green space in Bengaluru, India.					10 observational plots randomly selected from a 20 ha urban green space	biodiversity measures										No
Native Bees Are A Rich Natural Resource In Urban California Gardens	#REF!	#REF!						seven cities									California, USA		No
Native Plants Are The Bee’S Knees: Local And Landscape Predictors Of Bee Richness And Abundance In Backyard Gardens	#REF!	#REF!	Does bee diversity, abundance, and community composition differ in backyard gardens with and without native plants? 2) What characteristics of backyard gardens and land cover in the surrounding landscape correlate with changes in the bee community? 3) Do bees in backyard gardens respond more strongly to local or landscape factors?	bees	vegetation characteristics and land cover in 500 m, 1 km, and 2 km buffers surrounding each garden	n/a	n/a	16 backyard. Variables: vegetation characteristics and land cover in 500 m, 1 km, and 2 km buffers surrounding each garden. Native or nonnative plants	biodiversity measures	Overall, bee richness and abundance were positively correlated with local characteristics of backyard gardens, such as increased floral abundance, taller vegetation, more cover by woody plants, less cover by grass, and larger vegetable gardens. Bee richness for observations increased where floral abundance was higher, and where vegetation was taller. Landscape factors were insignficant. bee abund…	n/a	n/a	n/a	Cavity-nesting bee abundance and richness was higher in native gardens than in non-native gardens. Cavity-nesting bee abundance was positively correlated with local facctors such as increases in herbaceous vegetation cover, floral abundance, and decreases in grass cover. Cavity-nesting bee abundance also positively correlated with landscape factors including increases in open area and forest. Cav…	n/a	n/a	Ohio, USA	modifications to backyard gardens can potentially increase bee abundance, and based on our findings, we have several recommendations that may be useful for increasing native bee abundance in urban environments. First, planting flowers that are native to the region near vegetable gardens might increase bee abundance, and could potentially increase the richness of cavity-nesting bees. Second, repla…	Yes
Neonicotinoid Residues In Honey From Urban And Rural Environments	#REF!	#REF!	Assess neonicotinoids across various landscapes	apis mellifera	n/a	n/a	n/a	30 Apis mellifera hives from urban, agricultural and semi-natural habitats (SNH). surrounding land use up to 5 km	presence of neonicotinoids	n/a	n/a	n/a	n/a	n/a	n/a	Neonicotinoids were most frequently detected in honeys from hives in agricultural habitats. Clothianidin and thiacloprid were more frequently detected in honeys from urban habitats, highlighting that exposure to pesticides does not just occur in agricultural settings. SNH wasl lowest for all.	Ireland	n/a	Yes
Neonicotinoid-Coated Zea Mays Seeds Indirectly Affect Honeybee Performance And Pathogen Susceptibility In Field Trials	#REF!	#REF!																	No
Nest Density, Spatial Distribution, And Bionomy Of Trigona Spinipes (Apidae: Meliponini)	#REF!	#REF!		Trigona spinipes															No full text
Nesting Biology Of The Solitary Digger Bee Habropoda Depressa (Hymenoptera: Anthophoridae) In Urban And Island Environments	#REF!	#REF!	Assess colony dynamic differences between urban and island	Habropoda depressa Fowler	n/a	n/a	n/a	Island vs urban area	Colony dynamics	n/a	n/a	n/a	n/a	n/a	n/a	On average, nests made by bees at urban location were significantly shorter than those constructed at island location, although the average number of cells per nest was greater. These foraging and nest architectural differences may reflect either variation among populations or adaptations to urbanization effects of the last century.	California, USA	n/a	Yes
Nestng Stngless Bees In Urban Areas: A Reevaluaton Afer Eight Years	#REF!	#REF!	Assess temporal change in urbanization and its effect on stingless bees	Stingless bees	n/a	n/a	n/a	Temporal assessment of urbanization	biodiversity measures	Stingless bee abundance and richness were greater in the second survey, with higher degrees of urbanization. It is likely that urban trees are responsible for this in part.	n/a	n/a	n/a	n/a	n/a	n/a	Brazil	maintenance of natural areas is important for population growth and conservation of stingless bee species on this urban area.	Yes
No Evidence For Environmental Filtering Of Cavity-Nesting Solitary Bees And Wasps By Urbanization Using Trap Nests	#REF!	#REF!	to test: (I) for trait clustering (i.e., phenotypic similarities among co-occurring species) by comparing trait diversity to null expectations, (II) if trait clustering is correlated with an urbanization graient, and (III) if species' traits relate to environmental conditions.	cavity-nesting bees	n/a	200 sites within city and in area. Sites included: community garden, home garden, public park, or green roof	n/a	200 sites within city and in area. Sites included: community garden, home garden, public park, or green roof. Other variables: %impervious	biodiversity measures	None of the criteria were met, so we did not have evidence for environmental filtering. We do show that certain ecological traits influence which species perform well in urban environments. Environmental conditions (i.e., percent closed green cover, percent open green cover, and impervious surface) did not influence the distribution of ecological traits at either spatial scale	Nativeness is not impacted by urbanism	Body size is not impacted by urbanism	n/a	n/a	Specialization is not impacted by urbanism	n/a	Toronto, Canada		Yes	Conclusion: Different ends of the urbanization spectrum within a city offer opportunities, and support assemblages of cavity-nesting bees and wasps. Cities around the world vary in historic and current green space compositions and configurations, which influence the habitat and resources available to cavity-nesting bees and wasps. The landscape–trait associations we identify here likely help expl…
No Mow May Lawns Have Higher Pollinator Richness And Abundances: An Engaged Community Provides Floral Resources For Pollinators	#REF!	#REF!																	No
Non-Linear Effects Of Landscape On Pollination Service And Plant Species Richness In A Peri-Urban Territory With Urban And Agricultural Land Use	#REF!	#REF!	Test non-linear dynamics or urbanism effects on bee composition + test controls	bees	n/a	n/a	n/a	38 sites in a peri-urban area, ensured that all three of the urban, agricultural and semi-natural gradients were maximized. 300m scale	pollination rate	n/a	n/a	n/a	n/a	n/a	n/a	pollination success of L. corniculatus responds positively to the agricultural to urban gradient but not to the semi-natural to urban gradient.	France	n/a	Yes
Non-Native Non-Apis Bees Are More Abundant On Non-Native Versus Native Flowering Woody Landscape Plants	#REF!	#REF!		bees	Vegetation characterization at 213 sites in urban or suburban location	n/a	n/a	n/a	biodiversity measures	n/a	Non-native non-Apis bees in total, and two invasive species, Megachile sculpturalis and Osmia taurus, in particular, were more abundant on non-native woody plants. However, most of the bees hosted by the non-native woody plants were either native species (73.7%) or Apis mellifera (21.5%)	n/a	n/a	n/a	n/a	n/a	Kentucky and southern Ohio, USA	n/a	Yes
Noncrop Habitat Use By Wild Bees (Hymenoptera: Apoidea) In A Mixed-Use Agricultural Landscape	#REF!	#REF!	We assessed wild bee communities in the mixed-use lowbush blueberry in various landscape	bees	56 sites in eight land cover types across two regional landscapes and analyzed effects of floral resources, landscape pattern, and spatial scale	n/a	n/a	56 sites in eight land cover types across two regional landscapes and analyzed effects of floral resources, landscape pattern, and spatial scale	biodiversity measures	Within survey sites, cover types with abundant floral resources, including lowbush blueberry fields and urban areas, promoted wild bee abundance and diversity (ns). 250/ 500m scale.	n/a	a positive influence of urban area on large-bodied bee species richness emerged. No effect on small bees	n/a	n/a	n/a	n/a	Maine, USA	n/a	Yes
Old Fragments Of Forest Inside An Urban Area Are Able To Keep Orchid Bee (Hymenoptera: Apidae: Euglossini) Assemblages? The Case Of A Brazilian Historical City	#REF!	#REF!	Assess composition between urban fragments and conservation areas	Euglossini	n/a	n/a	n/a	Urban fragments (4) vs conservation area (3)	biodiversity measures	In spite of their distance from one another, bee communities in the sampled urban areas of Ouro Preto and in PEIT are similar The data suggest that there is a possible flux of individuals between the sampled fragments.	n/a	n/a	n/a	n/a	n/a	n/a	Brazil	n/a	Yes
One-Year-Old Flower Strips Already Support A Quarter Of A City'S Bee Species	#REF!	#REF!	Assess effectiveness of one-year flower strips	bees	nine 1000 m2-large and newly established flower strips in urban area (500, 1000, and 1500 m scale)	n/a	n/a	n/a	biodiversity measures	Surprisingly, the flower strips attracted a random subset of Munich’s bee species in terms of pollen specialization, although as expected, the first-year flower-strip visitors mostly belong to common, non-threatened species.	n/a	n/a	n/a	n/a	n/a	n/a	Munich, Germany	our data strongly support that flower strip planting in cities helps ensure the availability of foraging resources for pollinators and that this simple conservation measure is effective.	Yes
Opportunities And Threats For Pollinator Conservation In Global Towns And Cities	#REF!	#REF!																	Review
Opportunities For And Impediments To Pollinator Conservation In Urban Settings: A Review	#REF!	#REF!																	Review
Opposing Pressures Of Climate And Land-Use Change On A Native Bee	#REF!	#REF!	Assess bee size as a result of urbanization	Ceratina calcarata	n/a	n/a	n/a	Urbanization, temporally viewed	Bee size	n/a	n/a	The body size of males and females was affected by agricultural cover but not by urbanization	n/a	n/a	n/a	n/a	USA	n/a	Yes
Optimal Location Selection For The Installation Of Urban Green Roofs Considering Honeybee Habitats Along With Socio-Economic And Environmental Effects	#REF!	#REF!																	No
Orchid Bee Fauna (Hymenoptera: Apidae: Euglossina) Of Atlantic Forest Fragments Inside An Urban Area In Southeastern Brazil	#REF!	#REF!	Investigate effect of habitat characteristics on bee composition	Euglossini	4 forest fragments in parks of the city	n/a	n/a	n/a	biodiversity measures	The data suggest that abundance of orchid bees tend to increase with fragment size, although no correlation between species richness and fragment size was obtained.	n/a	n/a	n/a	n/a	n/a	n/a	southeastern Brazil	n/a	Yes
Orchid Bees (Hymenoptera: Apidae: Euglossina) Of A Savanna-Like 'Cerrado' Remnant Inside An Urban Area In Central Brazil	#REF!	#REF!																	No
Orchid Bees In Riparian And Terra-Firme Forest Fragments In An Urban Matrix In Southwestern Brazilian Amazonia; [Abelhas Das Orquídeas Em Fragmentos De Floresta Ripária E De Terra-Firme Em Uma Matriz Urbana No Sudoeste Da Amazônia Brasileira]	#REF!	#REF!	assess the species composition, diversity and abundance of euglossine males in an urban area inserted in the ‘Cerrado’, a xeric biome also known for its low richness and abundance of orchid bees.	Euglossini	10 forest fragments in the urban landscape	n/a	n/a	n/a	biodiversity measures	Greater area size also leads to higher richness and abudnance	n/a	n/a	n/a	n/a	n/a	n/a	Brazil	n/a	Yes
Orchid Bees Of Forest Fragments In Southwestern Amazonia; [Abelhas Das Orquídeas De Fragmentos Florestais Na Amazônia Sul-Ocidental]	#REF!	#REF!		Euglossini	n/a	n/a	n/a	ten forest fragments located in the municipality and surrounding areas (urban or rural)	biodiversity measures	There was no significant difference in richness between the urban and rural fragments. The index of edge in fragments was a predictor of richness and diversity of bees. The connectivity estimated was also an adequate predictor for richness.	n/a	n/a	n/a	n/a	n/a	n/a	Southwestern Amazonia, Brazil	n/a	Yes
Ornamental Roses For Conservation Of Leafcutter Bee Pollinators	#REF!	#REF!	Assess use of roses in various landscapes	Megachilidae	n/a	n/a	n/a	136 sites in rural and urban place	Notches on roses for presence of leafcutter bees	n/a	n/a	n/a	n/a	n/a	n/a	Bees used roses much higher in urban areas than in rural areas	India		Yes
Parasitism Of Urban Bumble Bees Influenced By Pollinator Taxonomic Richness, Local Garden Management, And Surrounding Impervious Cover	#REF!	#REF!	investigate how urban garden management and regional landscape composition structure disease dynamics	bombusvosnesenskii	20 urban gardens. variables: local vegetation management, local ground and canopy cover, and landscape composition\	n/a	n/a	20 urban gardens. variables: local vegetation management, local ground and canopy cover, and landscape composition\	Presence of parasites	n/a	n/a	n/a	n/a	n/a	n/a	Significant predictors for parasites of bombuswere mulch presence, urban cover and pollinator richness	California, USA		Yes
Paris, Capital Of The Bees?; [Paris, Capitale Des Abeilles ?]	#REF!	#REF!																	No
Partitioning Of Bee Diversity At A Small Spatial Scale In An Urban Arboretum	#REF!	#REF!	Assess differences between 3 urban parks	bees	37 sites across 3 habi- tats, each with unique total area, land-use characteristics, vegetation, and management in- tensity.	n/a	n/a	sites across 3 habi- tats, each with unique total area, land-use characteristics, vegetation, and management in- tensity.	biodiversity measures	We also showed that smaller areas with more consistent and diverse floral resource coverage can harbor as many species as more open and more heavily managed habitats that are >10 times in area.	n/a	n/a	n/a	No significant differences	n/a	n/a	Alabama, USA		Yes
Patterns Of Pollinator Turnover And Increasing Diversity Associated With Urban Habitats	#REF!	#REF!	study bee communities in two habitats essential for pollinators	bees	n/a	n/a	n/a	residential gardens and semi-natural areas) at 42 sites	biodiversity measures	Bee species richness, abundance and functional diversity all increased with urbanization in both habitat types, but gardens and semi-natural areas supported distinct bee communities with unique responses to urbanization in terms of species turnover. Richness also increased with floral richness	Honeybees abundance negatively impacted richness	n/a	n/a	n/a	n/a	Honeybees abundance negatively impacted richness	Montreal, Canada	Improving the quality of suburban habitats for pollinators and clarifying the ambiguous conservation status of ruderal zones at the urban perimeter should be part of management strategies aimed at bee conservation.	Yes
Perceptions Of Keepers Of Stingless Bees (Tetragonula, Austroplebeia) Regarding Aboriginal Beliefs And Practices In Australia	#REF!	#REF!																	No
Phylogenetic Homogenization Of Bee Communities Across Ecoregions	#REF!	#REF!	investigate relationship land use and biotic homogenization in bee communities	bees	n/a	n/a	n/a	36 sites spatially grouped in 12 blocks, each consisting of one forested, one urban and one agricultural site	biodiversity measures	urban communities are consistently dominated by many closely related species that have variable occupancy rates and contribute to high beta diversity at the species level, but contribute to low phylogenetic beta diversity	n/a	n/a	n/a	n/a	n/a	n/a	New Jersey, New York and Pennsylvania, all USA	n/a	Yes
Phylogenetic, Functional And Taxonomic Responses Of Wild Bee Communities Along Urbanisation Gradients	#REF!	#REF!	Assess effect of urban gradient on bee composition	bees	n/a	n/a	n/a	29 sites located along an urbanisation gradient in three cities	biodiversity measures	Overall wild bee abundance was not explained by the urban landscape cover or any other landscape factor, except for significant reduction for Melittidae and Megachilidae abundance. The overall species richness wild bees responded strongly (negatively) to the urban landscape cover. The drop in the overall species number with the proportion of urban landscape cover is mainly driven by a significant…	n/a	smaller species dominate urban wild bee communities compared to peri-urban communities	frequency of solitary bees significantly decreased with an increase in urban landscape cover and local floral abundance	the frequency of ground-nesting bees was not significantly influenced by the urban landscape cover	Specialism did not respond to urbanism	urban wild bee communities have a broader period of activity compared to peri-urban ones	Loire valley, France	These results underline the key role of wild bee functional traits in assisting conservation policies and habitat management in anthropised landscapes.	Yes
Physiological Thermal Limits Predict Differential Responses Of Bees To Urban Heat-Island Effects	#REF!	#REF!	Assess CT max for bee with specific traits	bees	n/a	n/a	n/a	18 study sites (15 residential yards, three parks) with varying urban heat island	biodiversity measures	n/a	n/a	n/a	solitary species and cavity-nesting species (bumblebees) had the lowest CTmax, suggesting that these groups may be most sensitive to climate change.	solitary species and cavity-nesting species (bumblebees) had the lowest CTmax, suggesting that these groups may be most sensitive to climate change.	n/a	n/a	North Carolina, USA	n/a	Yes
Plant Diversity And Composition Compensate For Negative Effects Of Urbanization On Foraging Bumble Bees	#REF!	#REF!	investigate how habitat isolation through increasing areas of concrete, as well as the diversity, abundance, and community composition of floral resources, determine bumble bee abundance and diversity in cities.	bombus	n/a	n/a	n/a	Fifteen study plots (five in the suburbs, five in the city center, and five between them, urban area) 500m radius	biodiversity measures	plant species diversity and abundance to be more important than the amount of concrete in driving the abundance and species richness. plant species composition, i.e., the presence of specific plant species and families (e.g., Fabaceae), played a prominent role. most bumble bees were found at sites with intermediate urbanization. Concrete small negative (but significant?) effect	n/a	n/a	n/a	n/a	n/a	n/a	Lüneburg, Germany	To conclude, plant species diversity and composition are the most important factors determining bumble bee abundance and diversity in (and outside of) small cities, and specific plant species and families (e.g., Fabaceae) play a disproportionally important role. In particular flower-rich parks and gardens can offer a continuous food supply attracting bumble bees even to isolated patches in the ci…	Yes
Plant Pollinator Networks Along A Gradient Of Urbanisation	#REF!	#REF!	Assess effects of urbanization gradient on bee composition	bees	n/a	n/a	n/a	twelve experimental study sites (semi-natural, agricultural, suburban, urban) 500m radius	Plant interactions	Bumblebees not affected by landscape, solitary bees are negatively in urban context	n/a	n/a	n/a	n/a	Solitary bees were more generalists in urban area. Bumblebees unaffected.	n/a	Paris, France	n/a	Yes
Plant-Pollinator Interactions On Green Roofs Are Mediated By Substrate Characteristics And Plant Community Composition	#REF!	#REF!	we aimed to assess how green roof design impacts their attractiveness to pollinators	bees	n/a	two substrate types, two substrate depths (10 and 30 cm) and either monocultures or mixtures (if mixtures, natural vs artificial soil) of 5 plant species. All on one roof, 30m high	n/a	n/a	Plant interactions	Bumblebees, solitary bees and honeybees each respond differently to various aspects.	n/a	n/a	n/a	n/a	n/a	n/a	Paris, France	n/a	Yes
Plant-Pollinator Interactions Within The Urban Environment	#REF!	#REF!	Assess plant-pollinator interactions in urban environment for local factors	bees	n/a	n/a	n/a	89 flowering patches (20m to 200m scale)	Plant interactions	The positive correlation between green area edge density with floral visits to T. pratense over the entire scale might be explained by the role of green area edges as foraging routes and habitats. The correlation coefficients for all visitors and all bees were lower than for B. pascuorum and negative for bees excluding B. pascuorum, suggesting that there is species-specific response to edge densi…	n/a	Larger bees increase in abundance with larger green area, whereas smaller bees the opposite applies	n/a	n/a	n/a	n/a	Switzerland, Zürich	n/a	Yes
Plant-Pollinator Networks In Australian Urban Bushland Remnants Are Not Structurally Equivalent To Those In Residential Gardens	#REF!	#REF!	compare pollination networks between native vegetation (bushland) remnants and residential gardens in the urbanised region	bees	n/a	n/a	n/a	14 sites (native vegetation (bushland) remnants and residential gardens in the urbanised region)	Plant interactions and biodiversity measures	Extinction slope, and network robustness and nestedness were higher for bushland remnants, suggesting that networks in bushland remnants had greater functional integrity. niche overlap between pollinators was higher in residential gardens, suggesting greater competition for resources	n/a	n/a	n/a	n/a	n/a	n/a	Perth, Australia	removal of remnant native vegetation for residential development could disrupt the integrity of plant-pollinator assemblages.	Yes
Plant–Bee Interactions And Resource Utilisation In An Urban Landscape	#REF!	#REF!	analyse the interactions between these bees and the plants on which they forage, using a network approach	bees	gardens, roadsides, and open vegetation (each 5 sites, 500m radius)	n/a	n/a	n/a	Plant interactions and biodiversity measures	n/a	n/a	n/a	n/a	n/a	This indicates that urban areas, particularly gardens and open vegetation sites, provide resources to more specialist bees.	n/a	Northampton, England	These plants can occur in public parks, private gardens, wild leftover patches, and roadsides, and are thus a common feature of most urban settings. Therefore, the appropriate and low-intensity management of such area make a meaningful contribution to supporting wild pollinators in urban areas	Yes
Plant–Pollinator Interactions Along An Urbanization Gradient From Cities And Villages To Farmland Landscapes	#REF!	#REF!	to identify the relative role of local and landscape effects on plant–pollinator communities along this urbanization gradient	bees	n/a	n/a	n/a	12 standardized plant communities in farmland, villages, and cities	Plant interactions and biodiversity measures	Morphospecies richness decreased with increasing urbanization. plant–pollinator networks were more robust in farmland and in villages compared with cities	Solitary bees and honey bees respond positively to plant richness species, whereas bumblebees do not. Plants are high in richness in urban areas	n/a	Solitary bees and honey bees respond positively to plant richness species, whereas bumblebees do not. Plants are high in richness in urban areas	n/a	n/a	n/a	Göttingen, Germany	To promote pollinator communities, we therefore suggest that habitat enrichment efforts should focus on preserving natural habitats and increasing floral resources in farmland areas and in urban areas that border on farmland in both villages and cities.	Yes
Plants Foraged By Bees For Honey Production In Northern India: The Diverse Flora Of India And Its Implications For Apiculture	#REF!	#REF!						8 sites of agriculture and urbanisation									North India		No
Plants, Insects And Birds In Semi-Natural Pastures In Relation To Local Habitat And Landscape Factors	#REF!	#REF!	Invest urbanization effect on bumblebees	bombus	n/a	n/a	n/a	31 semi-natural pastures in a farmland landscape	biodiversity measures	No effect of urbanization on richness	n/a	n/a	n/a	n/a	n/a	n/a	South-Central Sweden	n/a	Yes
Pollen Analysis Of Cavity-Nesting Bees (Hymenoptera: Anthophila) And Their Food Webs In A City	#REF!	#REF!																	No full text
Pollen Analysis Of Multifloral Honey From Lucknow, Uttar Pradesh, India	#REF!	#REF!																	No full text
Pollen Analysis Of The Post-Emergence Residue Of Euglossa Bees (Apidae: Euglossini) Nesting In An Urban Fragment	#REF!	#REF!		Euglossini				22 nests of three species									São Luís, Maranhão, Brazil		No
Pollen And Landscape Diversity As Well As Wax Moth Depredation Determine Reproductive Success Of Bumblebees In Agricultural Landscapes	#REF!	#REF!	How urban landscape affects bumblebees in agri	bombus	n/a	n/a	n/a	44 experimental bombusterrestris L. colonies in 22 agricultural landscapes, in various landscapes	biodiversity measures	n/a	n/a	n/a	n/a	n/a	n/a	Neither cover of flower-rich and diverse land-use types such as SNH or urban area contributed to pollen diversity, nor did landscape diversity. Against our expectations, the number of young queens was not affected by the landscape cover of SNH, OSR and of urban area. In our study, we found no significant effect of urban area cover on parasitism	Germany	n/a	Yes
Pollen And Nectar Harvesting By The Stingless Bee Melipona Quadrifasciata Anthidioides (Apidae: Meliponini) In An Urban Forest Fragment In Southeastern Brazil	#REF!	#REF!		Melipona quadrifasciata anthidioides															No
Pollen Availability For The Horned Mason Bee (Osmia Cornuta) In Regions Of Different Land Use And Landscape Structures	#REF!	#REF!	The availability of pollen resources for O. cornuta was studied across different land use types	Horned mason bee				Urban, village-structured, agri, and viticultural	Pollen collection	Urban regions, village-structured regions, and viticulture regions provide better pollen availability than do areas with a high proportion of agricultural land.							Eastern Austria		No
Pollen Collected And Foraging Activities Of Frieseomelitta Varia (Lepeletier) (Hymenoptera: Apidae) In An Urban Landscape	#REF!	#REF!																	No
Pollen Limitation Of Native Plant Reproduction In An Urban Landscape	#REF!	#REF!						Gelsemium sempervirens, Oenothera fruticosa, and Campsis radicans. Using supplemental pollinations, we tested for pollen limitation of three components of female reproduction in paired urban and non-urban sites.								two of the three species were more pollen-limited in urban relative to non-urban sites. We found that open-pollinated flowers in urban sites received less conspecific and more heterospecific pollen on average than those in non-urban sites.	North Carolina, USA		No
Pollinating Animals In The Urban Environment	#REF!	#REF!	We recorded plant diversity, floral abundance, flower visitor diversity and plot visits at 89 plant patches. The urban matrix surrounding each site was analyzed for the landscape metrics edge density and the extent of green area up to 200 m radius	bees	89 plant patches, in various 200m landscapes	n/a	n/a	n/a	biodiversity measures	Bee diversity increased significantly with plant diversity and green area size. We found bee abundance to increase also significantly with plant diversity, green area size and floral abundance , while edge density affected negatively bee visits. Removing honeybees, bee plot visits increased with plant diversity, floral abundance, and green area size. as scale increases the correlation of species …	Bee diversity increased significantly with plant diversity and green area size. We found bee abundance to increase also significantly with plant diversity, green area size and floral abundance , while edge density affected negatively bee visits. Removing honeybees, bee plot visits increased with plant diversity, floral abundance, and green area size	n/a	n/a	n/a	n/a	n/a	Zürich, Switzerland	n/a	Yes
Pollination And Seed Set Of An Obligatory Outcrossing Plant In An Urban-Peri-Urban Gradient	#REF!	#REF!							Plant interactions	n/a	n/a	n/a	n/a	n/a	n/a	Flower visitation rates by bumblebees responded positively to urban land use resulting in higher visitation rates and increased seed set in the more urban sites. This may point either to increased abundance of bumblebees in more urban sites or to a concentration effect of bumblebees in our urban study sites due to a lack of alternative forage resources.	Leuven, Belgium		No
Pollination Processes And The Allee Effect In Highly Fragmented Populations: Consequences For The Mating System In Urban Environments	#REF!	#REF!	Pollinator behaviour (the presence of pollinators, the number of flowers visited and the duration of each visit) and seed set as a function of the number of plants in patches and selfing rates, determined using progeny array analysis, were studied.	bees	3 flower patches in urban environment	n/a	n/a	n/a	Plant interactions	n/a	n/a	n/a	n/a	n/a	n/a	The probability of pollinators being present during a 15-min period significantly increased with the density of flowered plants, from c. 10% at low density to c. 80% at high density.	Montpellier, France	n/a	Yes
Pollination Service Delivery Is Complex: Urban Garden Crop Yields Are Best Explained By Local Canopy Cover And Garden Scale Plant Species Richness	#REF!	#REF!	investigate how features within urban environments, including floral resources and canopy cover, impacted (a) flower visitation and seed production of a model plant (Brassica rapa) and (b) total yields of produce from urban gardens	bees	15 food producing gardens, including private and community gardens (various local variables)	n/a	n/a	n/a	Plant interactions	n/a	n/a	n/a	n/a	n/a	n/a	Visitation rate showed a similar trend, with overall visitation, honeybee visitation and combined social bee visitation all showing a positive relationship with number of flowers, while honeybees and social bees combined responded negatively to some aspects of plant species richness.	Sydney, Australia	n/a	Yes
Pollination Service To Urban Agriculture In San Francisco, Ca	#REF!	#REF!	investigate how pollination by wild bees affects tomato production														San Francisco, California, USA		No
Pollination Services Enhanced With Urbanization Despite Increasing Pollinator Parasitism	#REF!	#REF!	investigate the relative effects on the ecosystem service of pollination of (i) land-use change brought on by agriculture and urbanization as well as (ii) the prevalence of pollinator parasites	bombus	n/a	n/a	n/a	16 urban or rural agriculture sites	Plant interactions	The degree of urbanization was indirectly but positively related to Crithidia prevalence, via its positive relationship with bombusabundance.	n/a	n/a	n/a	n/a	n/a	The degree of urbanization was indirectly but positively related to Crithidia prevalence, via its positive relationship with bombusabundance.	Saxony-Anhalt, Germany	n/a	Yes
Pollination Success Of Lotus Corniculatus (L.) In An Urban Context	#REF!	#REF!			urban and suburban areas (at three levels: at large scale, along an urbanization gradient; at intermediate scale, based on landscape fragmentation within a 250 m radius and at local scale based on floral resource abundance and local habitat type.)			22 plant populations of three potsurban and suburban areas (at three levels: at large scale, along an urbanization gradient; at intermediate scale, based on landscape fragmentation within a 250 m radius and at local scale based on floral resource abundance and local habitat type.)									Paris, France		No
Pollinator Assemblages On Dandelions And White Clover In Urban And Suburban Lawns	#REF!	#REF!	test the hypothesis that pollinator assemblages visiting spring-blooming white clover in urban and suburban lawns are as species-rich and diverse as in more rural lawn settings	bees	n/a	n/a	n/a	four different lawn sites	Plant interactions	Species richness of bees on white clover was similar in urban, suburban, and periurban-rural lawns regardless of whether sites were classified by percentage of impervious surface area within 200 or 500 m of the sample site	Apis mellifera predominated in the samples from urban as opposed to periurban-rural lawns whereas bombusspp. was more abundant in samples from periurban-rural lawns as opposed to lawns in more urban settings. The same pattern, i.e., proportionately more honey bees and fewer bumble bees with increasing impervious surface area around the lawn sites, was evident across the urbanization gradient	n/a	n/a	n/a	n/a	n/a	Kentucky, USA		Yes
Pollinator Interactions With Yellow Starthistle (Centaurea Solstitialis) Across Urban, Agricultural, And Natural Landscapes	#REF!	#REF!	investigate pollinator-plant interactions in a peri-urban landscape	bees	n/a	n/a	n/a	12 sites dominated by yellow star thistle in a stratified design to span the different land use types (urban, agri, natural)	Plant interactions	n/a	Agricultural sites had the highest total bee visitation; 62% of total bee observations were honey bees, which were observed significantly more often in agricultural, than managed or urban sites. Visitation by native bees was highest in urban sites.	n/a	n/a	n/a	n/a	bee visitation was highest in urban and agricultural land use contexts, but in contrast, seed set rates in these human-altered landscapes were lower than in natural sites, likely due to competition from other plants	San Francisco Bay Area, California, USA	n/a	Yes
Pollinator Nesting Guilds Respond Differently To Urban Habitat Fragmentation In An Oak-Savannah Ecosystem	#REF!	#REF!																	No full text
Pollinator-Flower Interactions In Gardens During The Covid-19 Pandemic Lockdown Of 2020	#REF!	#REF!						67 rural, suburban and urban gardens, of various sizes. (22, 14, 31)											No
Pollinators And Urban Riparian Vegetation: Important Contributors To Urban Diversity Conservation	#REF!	#REF!	Investigate relationship between vegetation and bees	bees	two urban water streams, with 9 sampling sites	n/a	n/a	n/a	biodiversity measures	There was no significant correlation between bees and vegetation in both rivers. the richness and quantity of bee were significant correlation with the native flowering vegetation richness and abundance.	n/a	n/a	n/a	n/a	n/a	n/a	Chongqing, China	n/a	Yes
Pollinators Exert Positive Selection On Flower Size On Urban, But Not On Rural Scotch Broom (Cytisus Scoparius L. Link)	#REF!	#REF!															Olympia, Washington state, USA		No
Polyfloral Honey From Urban Beekeeping: Two-Year Case Study Of Polyphenols Profile And Antioxidant Activity	#REF!	#REF!																	No full text
Preliminary Experimental Trial Of Effects Of Lattice Fence Installation On Honey Bee Flight Height As Implications For Urban Beekeeping Regulations	#REF!	#REF!																	No
Presence Of Plebeia Aff. Flavocincta Nests In Urban Areas	#REF!	#REF!		Plebeia aff. flavocincta (stingless bee)													Brazil	Can include this article, but no other article has done these measures	No
Private Gardens In A Town Immersed In A National Park: Potential For Conservation And Highly Valued Under Covid Lockdown	#REF!	#REF!																	No
Public Approval Plus More Wildlife: Twin Benefits Of Reduced Mowing Of Amenity Grass In A Suburban Public Park In Saltdean, Uk	#REF!	#REF!																	No full text
Public Perceptions Of Ireland'S Pollinators: A Case For More Inclusive Pollinator Conservation Initiatives	#REF!	#REF!																	No	Interesting for intro/discussion
Quantifying Bee Assemblages And Attractiveness Of Flowering Woody Landscape Plants For Urban Pollinator Conservation	#REF!	#REF!			373 urban and suburban sites, with various vegetation			373 urban and suburban sites, with various vegetation									Kentucky and Ohio, USA		No	Article discusses species that are interesting in urban environments
Range Expansion Of An Already Widespread Bee Under Climate Change	#REF!	#REF!		Australian small carpenter bee															No	Interesting for discussion
Reap What You Sow: Local Plant Composition Mediates Bumblebee Foraging Patterns Within Urban Garden Landscapes	#REF!	#REF!	examine if bees visit plants grown within urban gardens and second assessed the relationships between local floral resources, urban land cover, and pollen collection patterns	bombusvosnesenskii	20 community gardens. Various local and landscape factors	n/a	n/a	20 community gardens. Various local and landscape factors (2km)	Pollination interaction	n/a	n/a	n/a	n/a	n/a	n/a	We found a positive relationship between the percent of urban land cover within a 2 km radius and the proportion of pollen collected from within the gardens. Additionally, we found a positive relationship between the number of herbaceous plant species in the garden and the proportion of pollen collected from within the garden. An increase in herbaceous plant species richness negatively correlated…	California central coast, USA	urban gardens be considered critical conservation spaces and the people who plant them as key stakeholders in the discussion around urban planning and pollinator conservation, now and into the future.	Yes
Reconstruction Of Historical Pollination Rates Reveals Linked Declines Of Pollinators And Plants	#REF!	#REF!															Cape Town, South Africa		No
Red And White Clover Provide Food Resources For Honeybees And Wild Bees In Urban Environments	#REF!	#REF!	assess whether mixed stands of common wildflowers provide resources for a diverse pollinator assemblage by supporting differently adapted/specialized pollinator species. We further wanted to test how environmental factors (flower diversity, resource availability, size and percentage of green area) alter plant–pollinator interactions in urban environments.	bees	1-m2 plots in 21 green areas of different sizes	n/a	n/a	1-m2 plots in 21 green areas of different sizes (landscape factor: scale 100m, 500m, 1000m)	Pollination interaction	pollinator assemblages were not significantly more diverse in green areas of larger size.	n/a	n/a	n/a	n/a	n/a	The total number of flower visitors per day per plot to either of the two Trifolium species increased significantly with higher availability of flowering inflorescences of the respective Trifolium species. Visitor number was not significantly influenced by local flower resource diversity, study site category or percentage of surrounding green area. while we did not find an effect of local floral …	Vienna, Austria	Simple changes in urban green area management, i.e. reduced mowing intensity, following the ‘lazy lawnmower' approach, are likely suitable to alleviate (some) negative effects of increasing urbanization.	Yes
Reduced Nest Development Of Reared Bombus Terrestris Within Apiary Dense Human-Modified Landscapes	#REF!	#REF!	assess if managed honey bee hive density influence nest development (biomass) of bumble bees	apis mellifera, bombus	n/a	n/a	n/a	11 locations with landscape metrics ranging including urban, semi-urban and agri. Each location one apiary dense (AD) and one apiary sparse (AS) study site	colony dynamics	n/a	Reared B. terrestris nests had more biomass increase over 8 weeks in apiary sparse (AS) sites compared to nests located in apiary dense (AD) sites. This effect was mainly visible in urban locations.	n/a	n/a	n/a	n/a	managed bumble bee nests had higher biomass increase in urban locations. Reared B. terrestris nests had more biomass increase over 8 weeks in apiary sparse (AS) sites compared to nests located in apiary dense (AD) sites. This effect was mainly visible in urban locations.	Flanders, Belgium	n/a	Yes
Reduced Reproductive Success Of The Endangered Tree Brazilwood (Paubrasilia Echinata, Leguminosae)In Urban Ecosystem Compared To Atlantic Forest Remnant: Lessons For Tropical Urban Ecology	#REF!	#REF!	compare the phenology, floral traits and the reproductive success of P. echinata between urban and natural ecosystems	Bees	n/a	n/a	n/a	urban green spaces and remnant of forest	Pollination interaction	n/a	the invasive bee Apis mellifera predominates in urban, whereas the autochthonous pollinator Centris aenea prevails in natural	n/a	n/a	n/a	n/a	n/a	Brazil	n/a	Yes
Reduced Thermal Variability In Cities And Its Impact On Honey Bee Thermal Tolerance	#REF!	#REF!	investigate whether changes in environmental thermal variability caused by urbanization influence thermal tolerance	Apis mellifera	n/a	n/a	n/a	5 urban and 5 rural sites	Critical temperatures	n/a	n/a	Honey bee body size was not correlated to thermal tolerance, and body size did not differ between urban and rural individuals.	n/a	n/a	n/a	Honey bee thermal tolerance breadth [critical thermal maxima (CTmax)—critical thermal minima (CTmin)] was narrower for urban bees as a result of differences in cold tolerance, with urban individuals having significantly higher CTmin than rural individuals, and CTmax not differing among urban and rural individuals.	Mexico	n/a	Yes
Reduction By Half: The Impact On Bees Of 34 Years Of Urbanization	#REF!	#REF!	examine that decline by comparing a bee assemblage sampled in the 1980s and again in 2015, in an urban area	bees	n/a	n/a	n/a	Temporal change: increase in paved areas from 68 to 86% in a 1 km radius of the sampling site	biodiversity measures	a decline by 37% of the abundance, 44% of species richness	n/a	Large bees that nest in cavities have also increased relative to small bees that nest in the ground.	Social bees increased in abundance over time	Large bees that nest in cavities have also increased relative to small bees that nest in the ground.	the proportion of generalists and specialists remained about the same in our study in comparison to other studies	n/a	Curitiba, Brazil	city parks should include native habitat (open fields, forests, bee-friendly gardens, and so on) so that bees can continue to carry out their fundamental role in pollinating and maintaining natural ecosystems. The conservation of urban pollinators can reach good results for small actions, given the relatively small spatial and temporal scales of the populations	Yes
Reflections: Conservation Of Plant-Pollinator Mutualisms	#REF!	#REF!																	No full text
Relationship Among Apis Mellifera L. Stings, Swarming And Climate Conditions In The City Of Rio Claro, Sp, Brazil	#REF!	#REF!																	No
Relationships Of Bees To Host Ornamental And Weedy Flowers In Urban Northwest Guanacaste Province, Costa Rica	#REF!	#REF!															Costa Rica		No
Remote Sensing Captures Varying Temporal Patterns Of Vegetation Between Human-Altered And Natural Landscapes	#REF!	#REF!	analyze how vegetation phenology varies in a human-altered grassland landscape	bees	n/a	n/a	n/a	urban, agricultural, and natural land use types	Biodiversity Measures	The slope for bee abundance in urban sites was close to zero, and was a negative slope in agricultural sites, although neither were statistically significant (no effect, effectively)	n/a	n/a	n/a	n/a	n/a	n/a	California, USA	n/a	Yes
Reproduction And Accompanying Fauna Of Red Mason Bee Osmia Rufa L. (Syn. Osmia Bicornis L.) In Areas With Different Levels Of Urbanization	#REF!	#REF!	compare reproductive parameters and diversity of accompanying nest fauna	Osmia rufa L	n/a	n/a	n/a	city, suburbs and villages	reproductive parameters and diversity	n/a	n/a	n/a	n/a	n/a	n/a	In nests located in suburbs, parasites and cleptoparasites occupied almost three times more nest chambers than in other habitats. We found no significant differences in the number of cocoons and brood mortality between areas with different urbanization levels.	Warsaw, Poland	n/a	Yes
Reproductive Patterns Of Solitary Cavity-Nesting Bees Responsive To Both Local And Landscape Factors	#REF!	#REF!	how local and landscape factors across an urbanization gradient influence three demographic aspects of reproduction for solitary-nesting bees	cavity-nesting bees	18 grassland restoration sites along urban gradient and various local characteristics	n/a	n/a	18 grassland restoration sites along urban gradient and various local characteristics (restoration (site) size, urbanization, and habitat complexity), 1500m radius	reproductive parameters and diversity	n/a	n/a	n/a	n/a	n/a	n/a	bee larvae had increased survivorship in urban areas as compared to surrounding rural areas, possibly due to decreased nest parasitism. Additionally, we found bee fecundity to increase with the proportion of native flowers in the surrounding floral community	Louisville, Kentucky, USA	support the idea that even small restorations that incorporate native plants can play a key role in sustaining native bee populations in urban areas.	Yes
Reproductive Trait Differences Drive Offspring Production In Urban Cavity-Nesting Bees And Wasps	#REF!	#REF!	determine whether and how reproductive traits, trait diversity, and offspring production respond to multiple environmental variables underlying an urbanization gradient and (b) investigate how well reproductive trait variation explains individual offspring production.	cavity-nesting bees	200 trap nests, covering community gardens (15), home gardens (70), urban parks (48) and green roofs (20) and landscape variables at 250m radius	n/a	n/a	200 trap nests for both bees or wasps, covering community gardens (15), home gardens (70), urban parks (48) and green roofs (20) and landscape variables at 250m radius	Colony dynamics	n/a	n/a	n/a	n/a	n/a	n/a	We found no evidence that reproductive traits, trait diversity, or offspring production in bee communities responded to our three environmental variables (Open green area + Impervious surface + Edge density)	Toronto, Canada	n/a	Yes
Response Of Wild Bee Communities To Beekeeping, Urbanization, And Flower Availability	#REF!	#REF!	The objectives of this study were to quantify the impact of honey bees, urbanization, and the availability of floral resources on wild bee communities.	bees	25 sites (five parks, nine cemeteries, and 11 community gardens) Local variables: Vegetation	n/a	n/a	25 sites (five parks, nine cemeteries, and 11 community gardens)	Biodiversity Measures	The abundance of three species increased with the proportion of heat islands within 1500 m, whereas the abundance of one species decreased with the same variable. The occupancy probability of 12 species increased with the proportion of urban heat islands within 1500 m, whereas the occupancy of 34 species decreased with the same explanatory variable. Twenty five percent of species (41) responded t…	A minority of species responded to honey bee capture rate (30 out of 166 species). For all of these species, the occupancy probability increased with the honey bee capture rate. The response of two species of wild bees to honey bee capture rate differed with floral diversity, but abundance tended to decrease with increasing honey bee captures under high floral diversity	n/a	n/a	Occupancy did not vary among nesting behaviors	n/a	n/a	Montreal, Canada	Management practices should aim at increasing the floral resources and maintaining the urban beekeeping under densities where competition could occur, and manipulative field studies should investigate this threshold.	Yes
Review: Buzz: Urban Beekeeping And The Power Of The Bee	#REF!	#REF!																	No	Might still prove interesting somewhere
Richness, Composition And Trophic Niche Of Stingless Bee Assemblages In Urban Forest Remnants	#REF!	#REF!	investigate the effects of fragmentation caused by urbanization on stingless bee species’ composition and richness, as well as the permeability of the surrounding matrix	stingless bees	five forest remnants varying in size with various vegetation characteristics	n/a	n/a	five forest remnants varying in size, in various landscapes	Biodiversity Measures	Large fragments did not contain more species per unit area than smaller ones; in fact, we found more species in small fragments, most of which were generalist bees. The presence of more habitat generalist stingless bee species was also correlated to the structure of vegetation in these fragments. There was a significant negative relation between the isolation of the fragments and bee species’ div…	n/a	n/a	n/a	n/a	n/a	n/a	Brazil	n/a	Yes
Risk Of Potential Pesticide Use To Honeybee And Bumblebee Survival And Distribution: A Country-Wide Analysis For The Netherlands	#REF!	#REF!	Risk of potential pesticide use to honeybee and bumblebee survival and distribution	apis mellifera, bombus	n/a	n/a	n/a	Landscape variables	Colony losses	Positive effects were identified with managed grasslands and urban areas for honeybees, but also for green areas in urban areas. No significant effects were seen for bumblebees	n/a	n/a	n/a	n/a	n/a	n/a	The Netherlands	n/a	Yes
Risk To Pollinators From Anthropogenic Electro-Magnetic Radiation (Emr): Evidence And Knowledge Gaps	#REF!	#REF!																	No
Roads, Railways, And Power Lines: Are They Crucial For Bees In Urban Woodlands?	#REF!	#REF!	Assess effects of artificial structures, such as roads, railways, and electric power lines, affect bee diversity	bees	24 sampling sites. Roads, railways, and electric power lines (should maybe go to green roofs, and other artificial, but most building related also in this column)	n/a	n/a	n/a	Biodiversity Measures	he habitats along railway lines were the most attractive to bees, seen both in abundance and richness. in respect to bee species richness, these sites were the most similar to roadsides. The habitats located under power lines were the poorest in species. About 20 % of bee species were recorded only along railways and 3 % only along roads, while no bee species was recorded exclusively under power …	n/a	In habitats along railway lines, all the distinguished functional groups of bees prevailed. In contrast, roadsides were dominated by bee species nesting in cavities, oligolectic and small-sized	n/a	In habitats along railway lines, all the distinguished functional groups of bees prevailed. In contrast, roadsides were dominated by bee species nesting in cavities, oligolectic and small-sized	In habitats along railway lines, all the distinguished functional groups of bees prevailed. In contrast, roadsides were dominated by bee species nesting in cavities, oligolectic and small-sized	n/a	Bydgoszcz, Poland	Limited mowing of these habitats and the use of suitable plant species for revegetation or controlled use of spontaneous succession would undoubtedly reduce the costs of infrastructure maintenance and simultaneously improve the living conditions for bees in the urban environment.
Roundup Causes High Levels Of Mortality Following Contact Exposure In Bumble Bees	#REF!	#REF!								These mortality results demonstrate that Roundup® products pose a significant hazard to bees, in both agricultural and urban systems, and that exposure of bees to them should be limited.									No	Possibly interesting for intro?? Discussion
Saving The Honeybees In Berlin? A Case Study Of The Urban Beekeeping Boom	#REF!	#REF!																	No
Scale-Dependent Effects Of Landscape Context On Urban Bee Diversity	#REF!	#REF!	explore how landscape context affects the abundance and diversity of bees on 50 residential properties	bees	n/a	n/a	n/a	50 residential properties, less or more than 2,5 km radius?	Biodiversity Measures	Development (urban) correlated positively with bee diversity at small (< 2.5 square km) scales, and positively with six of eight individual bee species’ abundances. Although development appears to have a negative effect on bee diversity overall, some bee species are favored by the open conditions characteristic of developed areas.	n/a	n/a	n/a	n/a	n/a	n/a	Georgia, USA	n/a	Yes
School And Community Garden Pollinator Census: A Pilot Project In Georgia	#REF!	#REF!	Bee diversity differences in urban and rural gardens	bees	n/a	n/a	n/a	36 gardens in rural and urban landscapes	Biodiversity Measures	Rural areas reported more bumble bees, honey bees. Urban sites, however, reported more carpenter bees	n/a	Small bees evenly present in rural and urban	n/a	n/a	n/a	n/a	Georgia, USA	n/a	Yes
Screening Of Honey Bee Pathogens In The Czech Republic And Their Prevalence In Various Habitats	#REF!	#REF!	evaluate the prevalence of the most common honey bee pathogens and viruses in different habitats	Apis mellifera	n/a	n/a	n/a	agroecosystems, urban ecosystems, and national park were chosen for sampling from 250 colonies in 50 apiaries	Pathogen occurence	n/a	n/a	n/a	n/a	n/a	n/a	From the habitat point of view, most pathogens occurred in the town habitat, less in the agroecosystem and least in the national park. The opposite trend was observed in the occurrence of viruses. However, the prevalence of viruses was not affected by habitat.	Czech Republic	n/a	Yes
Seasonal Variation Of Pollen Collected By Honey Bees (Apis Mellifera) In Developed Areas Across Four Regions In The United States	#REF!	#REF!	identify the pollen foraged by bees in four developed areas of the U.S., and explored whether there were spatial or temporal differences in the types of floral sources of pollen used by honey bees in these landscapes	Apis mellifera				urban and suburban, a total of 72 sites, 4km radius	Colony Dynamics								California, Texas, Florida, and Michigan, all USA		No
Seasonal Variations Of Pollinator Assemblages Among Urban And Rural Habitats: A Comparative Approach Using A Standardized Plant Community	#REF!	#REF!	assessment of the taxonomic and functional composition of pollinator assemblages and their response to urbanization	bees	n/a	n/a	n/a	urban matrix and in rural grasslands (6 sites) with standardized plants	Biodiversity Measures	There was no difference in species richness between habitats, though urban assemblages were dominated by very abundant generalist species and displayed a lower evenness.	n/a	bees tended to be larger in the city than in the semi-natural grasslands	urban area included fewer brood parasitic, solitary or ground-nesting bees.	urban area included fewer brood parasitic, solitary or ground-nesting bees.	There was no difference in species richness between habitats, though urban assemblages were dominated by very abundant generalist species and displayed a lower evenness.	n/a	Paris, France	n/a	Yes
Set Of Stress Biomarkers As A Practical Tool In The Assessment Of Multistress Effect Using Honeybees From Urban And Rural Areas As A Model Organism: A Pilot Study	#REF!	#REF!		Apis mellifera
Size And Sex-Dependent Shrinkage Of Dutch Bees During One-And-A-Half Centuries Of Land-Use Change	#REF!	#REF!																	No
Small Scale Additions Of Native Plants Fail To Increase Beneficial Insect Richness In Urban Gardens	#REF!	#REF!	assess the ability of discrete additions of native wildflowers to augment species richness of beneficial insects including bees in community gardens	bees	18 study gardens, of different size and floral area, in urban setting	n/a	n/a	n/a	Biodiversity Measures	We did not find the native plant additions to exert a major influence on any measure of bee richness relative to the flowers already present in gardens	n/a	n/a	n/a	n/a	n/a	n/a	New York City, USA	garden manipulations need to be more substantial than often recommended, if they are to significantly influence the richness of beneficial insects in urban gardens.	Yes
Small-Scale Area Effect On Species Richness And Nesting Occupancy Of Cavity-Nesting Bees And Wasps	#REF!	#REF!	Test hypotheses: (1) larger areas present higher species richness of bees, (2) solitary bees occupy more nests in larger areas, (3) rare species occupy more nests in smaller areas.	cavity-nesting bees	9 trap nests in sampling units (SU) with different size (25, 100 and 400 m2) located in 6 ha of secondary mesophytic forest	n/a	n/a	n/a	Biodiversity Measures	No bee species richness following increase in SU size.	n/a	n/a	n/a	n/a	n/a	Both the number and density of occupied nests increased with SU size	Brazil	n/a	Yes
Small-Scale Habitat Conditions Are More Important Than Site Context For Influencing Pollinator Visitation	#REF!	#REF!	measure the effect of greenspace design attributes on site occupancy and insect preferences while keeping plant availability constant	apis mellifera, bombus, small bees	102 urban squares with various habitat characteristics. Standardized plants	n/a	n/a	n/a	Plant interactions	n/a	with increasing proportion of vegetation, the probability of occupancy declined for honeybees	n/a	n/a	n/a	n/a	Bees did not respond to unsealed surfaces	Munich, Germany		Yes
Social Reproduction, Playful Work, And Bee-Centred Beekeeping	#REF!	#REF!																	No
Sown Mini-Meadows Increase Pollinator Diversity In Gardens	#REF!	#REF!	investigate the effectiveness of small 4m2 sown wildflower ‘mini-meadows’ in UK gardens and allotments in recruiting beneficial insects	bees	Mix 1 (commercially available ‘meadow mix’); Mix 2 (formulated based on existing literature on pollinator foraging preferences); or Control (no additional wildflowers). Each 50 gardens	n/a	n/a	n/a	Biodiversity Measures	Mini-meadows provided resource-rich habitats, increasing wild bee richness and supporting on average 111% more bumblebees, 87% more solitary bees. The wildflower mixes were also taxon-specific in their attractiveness. Mix 1 attracted more solitary bees and bumblebees	n/a	n/a	n/a	n/a	n/a	n/a	Sussex, England	Domestic gardens and allotments provide huge potential habitat for pollinators, and small-scale floral enhancements can attract more beneficial insects in fragmented urban landscapes, supporting urban biodiversity, pollination services and biological control.	Yes
Spatial And Taxonomic Patterns Of Honey Bee Foraging: A Choice Test Between Urban And Agricultural Landscapes	#REF!	#REF!	evaluate the relative attractiveness of urban and agricultural land use to honey bees by conducting a foraging choice test	apis mellifera	n/a	n/a	n/a	five honey bee colonies of one apiary, located between urban and agri	Foraging preference through waggle dance decoding and pollen analysis	n/a	n/a	n/a	n/a	n/a	n/a	We found a consistent spatial bias in favor of the agricultural landscape over the urban, a pattern that was corroborated by the prevalence in pollen samples of adventitious taxa common in the agricultural landscape. The strongest bias toward the agricultural environment occurred late in the foraging season, when goldenrod became the principal floral resource.	Ohio, USA	n/a	Yes
Spatial And Temporal Scale Of Analysis Alter Conclusions About The Effects Of Urbanisation On Plant–Pollinator Networks	#REF!	#REF!						urban bushland remnants and residential gardens (14 sites)		Depending on scale, various habitats show various outcomes						Australia
Species And Functional Diversity — A Better Understanding Of The Impact Of Urbanization On Bee Communities	#REF!	#REF!	Assess diversity differences between urban, suburban and rural areas	bees	n/a	n/a	n/a	urban, suburban and rural areas	Biodiversity Measures	While species diversity decreased with urbanization (vs suburban), as expected, components of functional diversity showed differences between urban and suburban habitats. Functional dispersion (FDis) increased significantly in suburban areas as compared to urban sites, while functional divergence (FDiv) and functional redundancy (Fred) were higher in urban areas. Functional richness (FRic) and ev…	n/a	n/a	Solitary species, cleptoparasites, soil nesters, bees with trophic specialization, and those with a short flight period turned out to be more sensitive to urbanization changes.	Solitary species, cleptoparasites, soil nesters, bees with trophic specialization, and those with a short flight period turned out to be more sensitive to urbanization changes.	Solitary species, cleptoparasites, soil nesters, bees with trophic specialization, and those with a short flight period turned out to be more sensitive to urbanization changes.	n/a	Poznań. Poland	n/a	Yes
Species Diversity And Colony Characteristics Of Bumblebees In The Hebei Region Of North China	#REF!	#REF!															Hebei, China		No full text
Species Turnover And Low Stability In A Community Of Euglossine Bees (Hymenoptera: Apidae) Sampled Within 28 Years In An Urban Forest Fragment	#REF!	#REF!	Assess biodiversity in forest fragment with temporal variable	Euglossini	n/a	n/a	n/a	Temporal fragmentation differences of forest fragment in urban zone	Biodiversity Measures	the highest values of both abundance and richness were recorded in the present sampling. The studied orchid bee populations had a lower stability value when compared with other euglossine long-term surveys.	n/a	n/a	n/a	n/a	n/a	n/a	Brazil	It is suggested that not only the preservation and maintenance of forest fragments in urban areas but also its restoration after environmental impacts are important procedures to support species-rich wildlife.	Yes
Spider, Bee, And Bird Communities In Cities Are Shaped By Environmental Control And High Stochasticity	#REF!	#REF!	Assess biodiversity of bees in various urban locations urban green	bees	96 locations in three cities (scales: <10 m, 50 m, 250 m, 1000 m) Variables: Age of green areas, amount of urban green area in 50m radii, management intensity	n/a	n/a	n/a	Biodiversity Measures	Bee communities were weakly explained by isolated variables only, none significant, so no urban effect?	n/a	n/a	n/a	n/a	n/a	n/a	Lucerne, Zurich, Lugano, all Switzerland	n/a	Yes
Spillover Of Trap-Nesting Bees And Wasps In An Urban–Rural Interface	#REF!	#REF!	Assess biodiversity in interface and isolated areas	bees	n/a	n/a	n/a	12 gardens and 12 rapeseed fields, half of each in rural-urban interface, other half in rural (rapeseed) or urban (gardens)	Biodiversity Measures	In general, gardens in the urban–rural interface comprised the highest richness of bees. The abundance of bees was highest in paired habitats and peaked at full rapeseed blooming	n/a	n/a	n/a	n/a	n/a	n/a	Lüneburg, Germany	n/a	Yes
Stingless Bee Distribution And Richness In El Salvador (Apidae, Meliponinae)	#REF!	#REF!																	No full text
Stingless Bees In Urban Areas: Low Body Size And High Frequency Of Diploid Males At Mating Congregations Of Nannotrigona Perilampoides (Hymenoptera: Meliponini) In Mérida, Yucatán, México	#REF!	#REF!	Compare body size and and frequency of diploid males in urban and rural area	stingless bees	n/a	n/a	n/a	10 locations, half in city, half in rural	Biodiversity Measures	No differences in genetic diversity between urban and rural	n/a	individuals from urban sites were significantly smaller compared with those from rural sites	n/a	n/a	n/a	a higher frequency of diploid males at urban sites	Merida, Yucatan, Mexico	n/a	Yes
Supporting Bees In Cities: How Bees Are Influenced By Local And Landscape Features	#REF!	#REF!																	Review	Relevant review for it discusses also traits
Survey And Risk Assessment Of Apis Mellifera (Hymenoptera: Apidae) Exposure To Neonicotinoid Pesticides In Urban, Rural, And Agricultural Settings	#REF!	#REF!	Assess pesticide levels in various landscapes in apiaries	Apis mellifera	n/a	n/a	n/a	92 apiaries in urban, rural, and agricultural areas	Pesticide levels	n/a	n/a	n/a	n/a	n/a	n/a	agricultural landscapes were more likely to have detectable residues of thiamethoxam and clothianidin than that collected from hives in rural or urban areas. The calculated risk quotient based on a dietary no observable adverse effect concentration (NOAEC) suggested low potential for negative effects on bee behavior or colony health.	Washington State, USA	n/a	Yes
Survey Of Native And Honey Bees From Agricultural Brentwood And Their Constructed Bee Gardens In Northern California, 2010-2018	#REF!	#REF!	Using standard methods, monitor (survey) native bee species and honey bees over several years in treatment and control farms to examine comparative bee diversity and abundance patterns.	Apis mellifera	n/a	n/a	n/a	8 farms, half of them treated with constructed bee-flower habitat, all farms on urban-rural interface in various degrees	Biodiversity Measures	Farms near urban areas and a creek were consistently more attractive to diverse and abundant bee species. Nearby urban areas had most of the same species as the agricultural areas, suggesting a relationship of bees moving between two areas.	n/a	n/a	n/a	n/a	n/a	n/a	Brentwood, Northern California, USA	n/a	Yes
Taxonomic And Functional Trait Diversity Of Wild Bees In Different Urban Settings	#REF!	#REF!	to compare functional trait diversity among three habitat types (cemeteries, community gardens and urban parks) within each city	bees	46 sites, 3 habitat types (cemeteries, community gardens and urban parks)	n/a	n/a	46 sites, 3 habitat types (cemeteries, community gardens and urban parks)	Biodiversity Measures	higher stability in the most urbanized city (Montreal) but low nestedness of species assemblages among the three urban habitats in both cities. We also found that community gardens harbour high levels of functional trait diversity, whereas urban cemeteries are lowest	Community gardens harboured significantly more exotic bees than urban parks	n/a	n/a	n/a	n/a	n/a	Montreal and Quebec City, Both Canada	n/a	Yes
Temperature And Not Landscape Composition Shapes Wild Bee Communities In An Urban Environment	#REF!	#REF!	aim at disentangling the effects of temperature, open habitat cover, and distance from the city centre on wild bee communities	bees	36 sites along two statistically independent gradients of temperature and open habitat cover	n/a	n/a	36 sites along two statistically independent gradients of temperature and open habitat cover	Biodiversity Measures	Temperature emerged as the main driver of wild bee communities, with communities richer in species and individuals at warmer temperatures. We found little species replacement between cold and warm sites. Open habitat cover not significant	n/a	with increasing temperatures, bee communities were dominated by polylectic and small-bodied species. Unaffected by open habitat cover (urban form)	n/a	Unaffected by temperature, open habitat cover, distance from city center	with increasing temperatures, bee communities were dominated by polylectic and small-bodied species. Unaffected by open habitat cover (urban form)	n/a	Rome, Italy	n/a	Yes
Temporal And Spatial Foraging Patterns Of Three Asian Honey Bee Species In Bangalore, India	#REF!	#REF!	Investigate spatial foraging patterns	Apis mellifera, Apis dorsata and Apis cerana	n/a	n/a	n/a	Urban, garden, seminatural and agri	Foraging preferences through dances	n/a	n/a	n/a	n/a	n/a	n/a	all three species preferred foraging in cultivated garden areas to seminatural or urban area	Bangalore, India	n/a	Yes
Temporal Dynamics Influenced By Global Change: Bee Community Phenology In Urban, Agricultural, And Natural Landscapes	#REF!	#REF!	Investigate habitat effects on bee composition with regard to seasonal changes	bees	n/a	n/a	n/a	Urban, agri and natural areas, 24 sites eqally divided	Biodiversity Measures	seasonal patterns of abundance and species richness in human-altered landscapes varied significantly less compared to natural habitats, affecting bee richness and abundance over time.	n/a	n/a	n/a	n/a	n/a	n/a	Brentwood, California, USA	n/a	Yes
Ten Bee Species New To Green Roofs In The Chicago Area	#REF!	#REF!				10 green roofs											Chicago, Illinois, USA		No
Testing The Establishment Of Eight Forbs In Mowed Lawns Of Hard Fescue (Festuca Brevipila) For Use In Pollinator Conservation	#REF!	#REF!																	No
The Associations Among The Breeding Performance Of Osmia Bicornis L. (Hymenoptera: Megachilidae), Burden Of Pathogens And Nest Parasites Along Urbanisation Gradient	#REF!	#REF!	estimate the development of bees, their reproductive success and the manifestation of different pathogens and nest parasites along an urbanisation gradient	Osmia bicornis L.	n/a	n/a	n/a	urban, suburban and rural, with urban gradient. 5 sites, 500m scale	Colony and bee development	n/a	n/a	n/a	n/a	n/a	n/a	In urban sites, there was a lower number of parasites than in suburban and rural environments. We also found that urban sites had the highest indices of reproductive success and the lowest number of breeding failures compared to suburban and rural sites.	Lubelskie region, Poland	n/a	Yes
The Bee Fauna (Hymenoptera: Apoidea: Anthophila) Of Allotments In Downtown Lisbon	#REF!	#REF!			three urban parks												Paris, France		No
The Bee Fauna Of Large Parks In Downtown Paris, France	#REF!	#REF!																	No full text
The Bee Fauna Of Residential Gardens In A Suburb Of New York City (Hymenoptera: Apoidea)	#REF!	#REF!	Investigate differences between suburban area and natural reserve for biodiversity of bees	bees	n/a	n/a	n/a	21 suburban residential gardens and control (nature forest preserve, community gardens)	Biodiversity Measures	Highest species richness in natural areas	n/a	n/a	n/a	Unaffected by any	Urban contains less oligolectic species	n/a	New York, USA	Nevertheless, this study suggests that human activity, in the form of home gardening, can act to conserve and attract a diverse assemblage of bees in sufficient numbers for them to serve as ecologically important pollinators.	Yes
The Bees Of Singapore (Hymenoptera: Apoidea: Anthophila): First Comprehensive Country Checklist And Conservation Assessment For A Southeast Asian Bee Fauna	#REF!	#REF!																	No
The City As A Refuge For Insect Pollinators	#REF!	#REF!																	Review
The Conservation Value Of Urban Green Space Habitats For Australian Native Bee Communities	#REF!	#REF!	assess which local and landscape attributes influenced bee communities	bees	three dominant urban green spaces	n/a	n/a	39 sites, 130 plots. (1) golf courses (2) public parks and (3) front gardens and streetscapes in residential neighbourhoods. Variables: floral diversity, vegetation, %native plants, bare ground, age, %impervious	Biodiversity Measures	greater abundance and richness of bee species in public parks compared to golf courses and residential neighbourhoods. Floral resources were the highest-ranking predictor variable for three of the bee functional groups	The lack of appropriate nesting habitat and dominance of exotic flowering plants in residential neighbourhoods appeared to positively impact upon the generalist A. mellifera, but negatively affected cavity and ground nesting floral specialist bee species	n/a	n/a	Cavity nesting, floral specialists within the Colletidae family occurred more often in green space habitats with greater native vegetation, and occurred infrequently in residential neighbourhoods. The lack of appropriate nesting habitat and dominance of exotic flowering plants in residential neighbourhoods appeared to positively impact upon the generalist A. mellifera, but negatively affected cav…	Cavity nesting, floral specialists within the Colletidae family occurred more often in green space habitats with greater native vegetation, and occurred infrequently in residential neighbourhoods. The lack of appropriate nesting habitat and dominance of exotic flowering plants in residential neighbourhoods appeared to positively impact upon the generalist A. mellifera, but negatively affected cav…	n/a	Melbourne, Australia	The results of our study not only inform local conservation efforts to help develop management strategies to improve habitat for a range of bee species, they also point to the opportunity for landscape-scale pollinator conservation in cities worldwide. The results of our study not only inform local conservation efforts to help develop management strategies to improve habitat for a range of bee sp…	Yes
The Countryside Or The City: Which Environment Is Better For The Honeybee?	#REF!	#REF!	Assess contaminants in urban and rural area, affecting honeybee health	apis mellifera	n/a	n/a	n/a	Urban vs rural area, each 3 sites	Biodiversity Measures	n/a	n/a	n/a	n/a	n/a	n/a	urban foragers had higher levels of insecticides and PPCPs (Pesticides and pharmaceuticals and personal care products) and that metals were in greater concentrations in urban larvae. Compared to rural foragers, urban foragers had higher concentrations of MTLPs (metallothionein-like proteins), triglycerides, protein and AChE activity.	Canada		Yes
The Effects Of Urbanization On Bee Communities Depends On Floral Resource Availability And Bee Functional Traits	#REF!	#REF!	Evaluatie effect of urbanization on biodiversity of bees	bees	bee communities at 15 farms and gardens across an urban-rural gradient. Variables: floral resources, bee functional traits, temperature, farm size, and the spatial scale	n/a	n/a	bee communities at 15 farms and gardens across an urban-rural gradient. Variables: floral resources, bee functional traits, temperature, farm size, and the spatial scale	Biodiversity Measures	urbanization positively affected bee diversity and evenness but had no effect on total abundance or species richness. Blooming plant species richness positively influenced bee species diversity and richness. Furthermore, the amount of available floral resources was positively associated with exotic and eusocial bee abundances.	More urbanized sites supported a greater number of exotic, above-ground nesting, and solitary bees, but fewer eusocial bees. Furthermore, the amount of available floral resources was positively associated with exotic and eusocial bee abundances.	n/a	More urbanized sites supported a greater number of exotic, above-ground nesting, and solitary bees, but fewer eusocial bees. Furthermore, the amount of available floral resources was positively associated with exotic and eusocial bee abundances.	More urbanized sites supported a greater number of exotic, above-ground nesting, and solitary bees, but fewer eusocial bees.	n/a	n/a	Michigan, USA	City and land managers can work alongside conservationists, farmers, and gardeners to support urban biodiversity. Critical components of pollinator conservation in cities include the development and maintenance of habitats that provide diverse and abundant floral resources in addition to nesting substrates while limiting detrimental effects of urban warming and environmental pollutants. Such cons…	Yes
The Endangerment Of Bees And New Developments In Beekeeping: A Social Science Perspective Using The Example Of Germany	#REF!	#REF!																	No full text
The Flowering-Visiting Bees At The Ecological Station Of The Universidade Federal De Minas Gerais, Belo Horizonte, Mg, Brazil; [A Fauna De Abelhas E Suas Plantas Hospedeiras Na Estação Ecológica Da Ufmg, Belo Horizonte, Mg]	#REF!	#REF!																	No
The Importance Of Wild Bee Communities As Urban Pollinators And The Influence Of Honeybee Hive Density On Wild Bee Crop Visitation Rates	#REF!	#REF!	Assess effect of urbanism and honey bee density on biodiversity in orchards	bees	n/a	n/a	n/a	5 orchards with various management schemes, sizes and # fruit trees, in various landscapes. Scales: 100, 300, 600, 1000m	Biodiversity Measures	n/a	While honeybee and bumblebee abundance on apple flowers were negatively affected by the proportion of urban habitat, small and large solitary bee and total wild bee abundance were positively affected. We find no significant effect of flowering plant cover in the herb layer on abundance and species richness	While honeybee and bumblebee abundance on apple flowers were negatively affected by the proportion of urban habitat, small and large solitary bee and total wild bee abundance were positively affected.	n/a	n/a	Honeybee hive density had a significantly negative effect on wild bee abundance. Wild bee species richness on apple flowers was not significantly impacted by flower diversity in the surroundings of the trees. While honeybee and bumblebee abundance on apple flowers were negatively affected by the proportion of urban habitat, small and large solitary bee and total wild bee abundance were positively…	n/a	Bavaria, Germany	Appropriate measures to improve resource availability and connectivity should consider the specific needs of diverse wild bee communities regarding nesting habitat, nesting materials and flowering plant species composition and provenience. This could also reduce potential conflict due to increasing density of honey bee hives in cities and make urban insect communities and fruit crop production mo…	Yes
The Influence Of Climate And Seasonality On Bee Communities: A Complementary Method For Bee Sampling In Forest Patches Of An Anthropic Matrix	#REF!	#REF!																	No
The Influence Of Nest Site Selection On The Population Dynamics Of Africanized Honey Bees In An Urban Landscape	#REF!	#REF!																	No full text
The Origin Of Urban Communities: From The Regional Species Pool To Community Assemblages In City	#REF!	#REF!	Investigate filtering effect	bees	Gardens, Allotment, Parks, Brownfields, and Green roofs in urban area vs regional pool	n/a	n/a	n/a	Biodiversity Measures	We find higher bee species richness and (Simpson) diversity in Gardens, Allotments and Brownfields	n/a	We find higher bee species richness and (Simpson) diversity in Gardens, Allotments and Brownfields	We find higher bee species richness and (Simpson) diversity in Gardens, Allotments and Brownfields	We find higher bee species richness and (Simpson) diversity in Gardens, Allotments and Brownfields	We find higher bee species richness and (Simpson) diversity in Gardens, Allotments and Brownfields. Parks, Roofs and Brownfields select for generalist	We find higher bee species richness and (Simpson) diversity in Gardens, Allotments and Brownfields. All UGS filter out parasitic bee species. Gardens and Allotments select for species with short tongue	Zürich, Switzerland	n/a	Yes
The Origins Of Maya Stingless Beekeeping	#REF!	#REF!																	No full text
The Perfect Lawn: Exploring Neighborhood Socio-Cultural Drivers For Insect Pollinator Habitat	#REF!	#REF!																	No
The Revival Of Beekeeping In Ile-De-France; [Butiner La Ville ? Pluralité Et Renouveau De L'Apiculture En Île-De-France]	#REF!	#REF!																	No
The Structure Of Flower Visitor Networks In Relation To Pollination Across An Agricultural To Urban Gradient	#REF!	#REF!	investigate the relative effects of local habitat quality and anthropogenic land use across an agricultural to urban gradient	bees	n/a	n/a	n/a	nine independent sites that differed in their degree of agricultural to urban land cover	Biodiversity Measures	bee richness was higher in urban compared to agricultural areas. Bee composition did not change across our land use gradient and was not related to any of our network or group-based metrics, suggesting that the greater generalisation of flower visitors across our sites was mainly driven by changes in their foraging behaviour in flower-rich (i.e. urban) communities.	n/a	n/a	n/a	n/a	relative to agricultural areas, urban flower visitors were more generalised and foraged from a higher number of plant species	n/a	Germany	n/a	Yes
There Must Bee A Better Way: A Review Of Published Urban Bee Literature And Suggested Topics For Future Study	#REF!	#REF!																	Review
Thug Life: Bramble (Rubus Fruticosus L. Agg.) Is A Valuable Foraging Resource For Honeybees And Diverse Flower-Visiting Insects	#REF!	#REF!						three paired, urban and rural, sites in or near three small towns											No
To Mow Or To Mow Less: Lawn Mowing Frequency Affects Bee Abundance And Diversity In Suburban Yards	#REF!	#REF!	Investigate effect of mowing frequences on biodiversity of bees	bees	16 suburban gardens, with three magement types (1, 2, 3 weeks mowing)	n/a	n/a	n/a	Biodiversity Measures	lawns mowed every two weeks supported the highest bee abundance yet the lowest bee richness and evenness.	n/a	n/a	n/a	n/a	n/a	n/a	Springfield, Massachusetts, USA	n/a	Yes
Tropical Urban Areas Support Highly Diverse Plant-Pollinator Interactions: An Assessment From Brazil	#REF!	#REF!																	Review	Pollination in Brazil, interesting for the fact that it includes Portugese studies
Unique Bee Communities Within Vacant Lots And Urban Farms Result From Variation In Surrounding Urbanization Intensity	#REF!	#REF!	investigate the relative importance of vacant lot and urban farm habitat features and their surrounding landscape context on bee community	bees	16 sites, including vacant lot and urban farm	n/a	n/a	16 sites, including vacant lot and urban community gardens	Biodiversity Measures	greater bee abundance from vacant lots, and the two forms of greenspace supported significantly different bee communities. impervious surface and number of greenspace patches in the surrounding landscape strongly influenced bee assemblages. At a local scale (100 m radius), patch isolation appeared to limit colonization of vacant lots and urban farms. However, at a larger landscape scale (1000 m r…	We found significant interactions between habitat type and landscape variables for exotic bee abundance and bee species richness. For exotic bee abundance, we found a significant interaction between habitat type and the number of greenspaces at a 1000 m radius. Exotic bee abundance in vacant lots was negatively correlated with the number of greenspace patches present at 1000 m, but no such relati…	For mean body size, we found a significant interaction between habitat and the number of buildings within 100 m of a focal site, with an increasing relationship found in urban farms and no relationship found in vacant lots.	n/a	We found a marginally significant difference in the abundance of bees in the MINER nesting guild among habitats, with these ground nesting species being less frequently collected from urban farms. Within both vacant lots and urban farms, the abundance of MINER bees decreased with the proportion of impervious surface within 100 m and increased with the proportion of impervious surface within 1000 …	n/a	n/a	Cleveland, OH, USA	n/a	Yes
Unused Railway Lines For Conservation Of Pollinators In The Intensively Managed Agricultural Landscape	#REF!	#REF!		bees	50 study sites (25 sites in unused railways and 25 their reference on grasslands)	n/a	n/a	n/a	Biodiversity Measures	Abundance, species richness, and Shannon-Wiener diversity index of bees were significantly higher in unused railway lines than in control grasslands. The taxonomical nestedness was significantly higher in unused railways lines for bees than in control grasslands. We indicated the highest total taxonomic beta-diversity for bees and species turnover for bees in control grassland compared with unuse…	n/a	n/a	n/a	n/a	n/a	n/a	Leszno, Poland
Updating The List Of Flower-Visiting Bees, Hoverflies And Wasps In The Central Atolls Of Maldives, With Notes On Land-Use Effects	#REF!	#REF!						islands categorised as natural, urban, agricultural and resort		the urban landscape differed significantly from the resort, agricultural islands and natural ones, while agricultural sites were also significantly different from natural ones. No directions given							Maledives
Uptake And Engagement Of Activities To Promote Native Species In Private Gardens	#REF!	#REF!																	No
Urban Areas As Hotspots For Bees And Pollination But Not A Panacea For All Insects	#REF!	#REF!	Investigate rural vs urban bee composition, paired wise	bees	n/a	n/a	n/a	9 cities with rural paired site	Biodiversity Measures	bees, show higher species richness and flower visitation rates in cities, where our experimentally derived measure of pollination is correspondingly higher. Urban and rural sites with higher edge density supported higher bee OTU richness	n/a	n/a	n/a	n/a	n/a	n/a	Berlin, Braunschweig, Chemnitz, Dresden, Göttingen, Halle, Jena, Leipzig and Potsdam, all Germany	appropriate urban planning and stakeholder engagement to provide local floral resources and to increase the cover and connectivity of semi-natural vegetation and other green cover could enhance their value as refuges for species affected by agricultural intensification. Urban centres across the globe could thereby act as sources of pollinators and hotspots of the ecosystem service of pollination …	Yes	Article tests for all pollinators and notes that only Hymenoptera is positively affected by urban rate
Urban Arthropods Respond Variably To Changes In Landscape Context And Spatial Scale	#REF!	#REF!	examine the influence of changes in urban landscape intensification and diversity across six spatial scales, from 200 m to 5 km, on the abundance and taxonomic richness of bees in urban community gardens	bees	n/a	n/a	n/a	19 community gardens, %impervious, landscape diversity	Biodiversity Measures	Bee abundance was best predicted by landscape (H', %Urban) and local (VCI (vegetation complexity index), garden size) factors at 800 m. Overall, the addition of landscape factors with local factors better explained bee abundance through 1 km, but landscape variables did not further explain variation in bee abundance at larger spatial scales. Both increased %Urban and H' drove decreases in bee abu…	n/a	n/a	n/a	n/a	n/a	n/a	California, USA	From a management perspective, regional urban planners should consider the life history strategies of multiple beneficial arthropods when deciding on garden site location if they aim to conserve urban biodiversity. Further, gardeners should consider how garden arthropod biodiversity is influenced by the landscape surrounding their gardens when deciding how to cultivate and manage their plots. For…	Yes
Urban Beekeeping Schemes For Sustainable Food Production And Biodiversity	#REF!	#REF!																	No
Urban Bumble Bees Are Unaffected By The Proportion Of Intensely Developed Land Within Urban Environments Of The Industrial Midwestern Usa	#REF!	#REF!	test the hypothesis that bumble bee abundance and species richness in these weedy margins (pervious land adjacent to impervious surfaces such as roads and paved lots) will not be affected by the degree of urbanization	bees	n/a	n/a	n/a	33 individual sites over six industrial cities with urban gradient	Biodiversity Measures	Bumble bee abundance and richness were not influenced by the proportion of intensely developed land in the surrounding landscape, but abundance increased with local floral abundance. Bumble bee species richness was not significantly influenced by, floral abundance, or floral richness	Bumble bees were also significantly more abundant than other bee groups (honeybees)	n/a	n/a	n/a	n/a	n/a	Midwestern USA	Our study confirms that bumble bee abundance is not influenced by the level of surrounding intensely developed land in cities, and instead responds more strongly to the abundance of local floral resources. This supports pollinator conservation efforts promoting both habitat restoration and reduced maintenance regimes resulting in weedy margins. Our research also indicates that bumble bees are mor…	Yes
Urban Bumblebees Are Smaller And More Phenotypically Diverse Than Their Rural Counterparts	#REF!	#REF!	investigate intraspecific functional trait differences for four functional traits associated with body size, mobility and resource selection among rural and urban populations	bombuspascuorum and bombuslapidarius	n/a	n/a	n/a	6 sites, half urban half rural	Biodiversity Measures	n/a	n/a	shifts in functional traits towards smaller individuals and higher multidimensional trait variation in urban populations compared to rural conspecifics of both species.	n/a	n/a	n/a	n/a	Switzerland	n/a	Yes
Urban Development Decreases Bee Abundance And Diversity Within Coastal Dune Systems	#REF!	#REF!	monitor bee and flowering plant abundance and diversity within coastal dune systems located within protected lands and developed sites	bees	n/a	n/a	n/a	14 sites, 9 in conserved areas, 5 in urban (higher and lower than 35% impervious	Biodiversity Measures	Both species richness and Shannon-Wiener diversity indices were higher in protected lands when compared with developed sites. A majority of the commonly collected bee species showed higher abundances in protected lands compared with developed sites. Bee species richness and Shannon-Wiener indices were lower in sites with greater percentages of development occurring within close proximity to the d…	n/a	n/a	n/a	Protected lands also supported higher abundances of ground, wood, and tunnel-nesting bees when compared with developed sites.	n/a	n/a	South and Central Florida, USA	protected lands supported a greater number of flowering plants species, and many plant species were observed in greater abundances within protected lands. Additionally, more Federally endangered/threatened and State protected plant species were observed in protected lands when compared with developed sites, exemplifying the need to maintain these ecologically important areas	Yes
Urban Domestic Gardens (Ii): Experimental Tests Of Methods For Increasing Biodiversity	#REF!	#REF!	Test methods for increasing biodiversity: the introduction to gardens of artificial nest sites for bumblebees	bombus	n/a	Test various bee housing methods for bumblebees (wooden boxes, buried terracotta pots, terracotta pots)	n/a	n/a	Colony dynamics	No bumblebee nests were occupied. Bee nests (solitary aculeates) were used	n/a	n/a	n/a	n/a	n/a	n/a	Sheffield, South Yorkshire, England	n/a	Yes
Urban Ecosystem Drives Genetic Diversity In Feral Honey Bee	#REF!	#REF!	investigate how urbanization affects the genetic variability of feral and managed honey bee colonies that are spread throughout the entire city	feral and managed apis mellifera	n/a	n/a	n/a	bees assessed in various urban and non-urban areas of one city (82 bees) 40 urban sites, 42 samples from urban apiaries	genetic analysis	n/a	n/a	n/a	n/a	n/a	n/a	our findings show that urban areas can serve as an important habitat suitable for free-living unmanaged honey bees and that feral urban honey bees exhibit observable genetic differentiation compared to managed bees from the same territory. Both types of sampled colonies of honeybees in urban ecosystems possess relatively high levels of genetic variability, but values for both microsatellite and m…	Belgrade, Republic of Serbia	n/a	Yes
Urban Fragment Of The Atlantic Rainforest As A Refuge For Cavity-Nesting Bees And Wasps (Hymenoptera: Aculeata)	#REF!	#REF!																	No full text
Urban Fragmentation Leads To Lower Floral Diversity, With Knock-On Impacts On Bee Biodiversity	#REF!	#REF!	investigate how bee and flowering plant species richness, their phylogenetic diversity and pollination-relevant functional trait diversity influence each other in response to urban fragmentation	bees	eight urban semi-natural sites and habitat heterogeneity at various scales (250, 500, 750, 1000, 1250, and 1500 m)	n/a	n/a	n/a	Biodiversity Measures	bee species richness was positively related to flowering plant richness. Overall bee abundance was also positively associated with flowering plant richness and the percentage of bare soil cover. Bee functional diversity decreased with increasing community weighted mean (CWM) nectar holder depth. Landscape composition, edge density, habitat fragmentation, overall plant phylogenetic and functional …	n/a	bee abundance and richness were positively related to flowering plant richness, with bee body size (but not bee richness and diversity) increasing with nectar-holder depth of flowering plants. The CWM of bee intertegular distance (ITD) was, though, positively related to the CWM of plant nectar holder depth, as well as local flower richness.	n/a	Above ground nesting bee abundance was positively associated with the proportion of residential cover (domestic housing with gardens). Ground nesting bee abundance was positively associated with local flowering plant richness and the percentage of bare soil cover	Oligolectic bee species abundance was positively related to the proportion of residential cover, including domestic gardens. In contrast, oligolectic bee species abundance was negatively related to the CWM of nectar holder depth. Polylectic bee species abundance was positively associated with local flowering plant richness, the proportion of allotment gardens, and the proportion of parks.	n/a	Halle (Saale), Germany	From an applied perspective, our results have important implications for pollinator conservation in cities. The strong effects of flower resource richness on bee communities suggest that simple local management practices to increase the diversity of native plants could benefit wild bees in urbanised areas.	Yes	Correlation between: Due to the strong correlation among bee traits (i.e. polylectic bees were mostly social, long-tongued bees were usually large, and above-ground nesters were mostly solitary and with a long tongue
Urban Gardens Promote Bee Foraging Over Natural Habitats And Plantations	#REF!	#REF!	compare foraging patterns and resource intake between the bees' natural habitat (forests) and two landscapes differently altered by humans (suburban gardens and agricultural macadamia plantations)	bees	n/a	n/a	n/a	12 study sites, four of each (garden, forest and plantation)	Foraging activity	n/a	n/a	n/a	n/a	n/a	n/a	foraging activity as well as pollen and nectar forager numbers to be highest in suburban gardens, intermediate in forests and low in plantations.. Sugar and pollen intake was low in plantations, but contrary with our predictions, it was even higher in gardens than in forests.	South East Queensland, Australia	n/a	Yes
Urban Green Roofs Promote Metropolitan Biodiversity: A Comparative Case Study	#REF!	#REF!	Test green roof facilities against identical but conventional roof	bees	n/a	Bee hotels on green roof	n/a	n/a	occupation	n/a	n/a	n/a	n/a	n/a	n/a	None were occupied	Central Sydney, Australia	n/a	Yes
Urban Land Use Limits Regional Bumble Bee Gene Flow	#REF!	#REF!	examine regional genetic differentiation and fine-scale relatedness patterns to investigate how current and historic habitat composition impact gene flow	bombusvosnesenskii	n/a	n/a	n/a	across a landscape mosaic of natural, agricultural and urban/suburban habitats, temporal changes assessed	Gene flow over time	n/a	n/a	n/a	n/a	n/a	n/a	B. vosnesenskii exhibits low but significant levels of differentiation across the study system. significant relationships between pairwise FST and resistance models created from contemporary land use maps. Specifically, B. vosnesenskii gene flow is most limited by commercial, industrial and transportationrelated impervious cover	California, USA	n/a	Yes
Urban Native Vegetation Remnants Support More Diverse Native Bee Communities Than Residential Gardens In Australia'S Southwest Biodiversity Hotspot	#REF!	#REF!	survey bee assemblages in the southwest Australian biodiversity hotspot at seven residential gardens and seven bushland remnants	bees	n/a	n/a	n/a	seven residential gardens and seven bushland remnants	Biodiversity Measures	Native bees were more abundant, rich and more rare, in bushland remnants than residential gardens. Native bee abundance and richness increased with abundance of native plant species, but decreased with total flower species richness. Native bee species richness was negatively impacted by urbanisation (built space and isolation from bushland reserves).	Abundance of the introduced honeybee Apis mellifera was generally high, and did not differ between habitats. There were no significant relationships between honeybee abundance and local and landscape factors.	n/a	n/a	n/a	n/a	n/a	Perth, Australia	the importance of bushland remnants within the urban matrix, which should be conserved and restored; and 2) that gardens, with their large cumulative spatial extent, may be improved to contribute to native bee conservation by planting bee-preferred native flora. Furthermore, native bee conservation may be optimised by integrating the restoration and enrichment of native bushland remnants with inc…	Yes
Urban Prairie Plots And Gardens Can Sustain Plant-Pollinator Interactions Similar To Established Rural Prairies	#REF!	#REF!	to examine plant/pollinator interactions in three urban prairies and compare them to rural managed/restored prairies using a visit-based approach					Rural and urban prairies, each 3									Missouri, USA		No
Urbanisation And Wing Asymmetry In The Western Honey Bee (Apis Mellifera, Linnaeus 1758) At Multiple Scales	#REF!	#REF!	Investigate wing assymetry related to urbanization	apis mellifera	n/a	n/a	n/a	colonies located across an urbanization gradient. Landscape traits at 500m and 3km. 22 colonies	symmetries of both wing size and wing shape	n/a	n/a	n/a	n/a	n/a	n/a	we found a negative association between wing shape asymmetry and road proximity at the three km buffer, and associations between wing shape asymmetry and road proximity, anthropogenic land cover and vegetation cover at the 500 m buffer.	Greater Sydney Region, Australia	n/a	Yes
Urbanisation Is Associated With Reduced Nosema Sp. Infection, Higher Colony Strength And Higher Richness Of Foraged Pollen In Honeybees	#REF!	#REF!	investigated effects of urbanisation on food store quality and colony health	Apis mellifera	n/a	n/a	n/a	51 hives in four different land-use categories: urban, suburban, rural open and rural wooded	Colony dynamics	n/a	n/a	n/a	n/a	n/a	n/a	positive effects of urban land use on colony strength and richness of stored pollen morphotypes, alongside lower late-season Nosema sp. infection in urban and suburban colonies. Our results reveal that honeybees exhibit lower colony performance in strength in rural areas, adding to the growing evidence that modern agricultural landscapes can constitute poor habitat for insect pollinators.	South East England	n/a	Yes
Urbanisation Modulates The Attractiveness Of Plant Communities To Pollinators By Filtering For Floral Traits	#REF!	#REF!	aims to understand to which extent floral traits known to attract pollinators are filtered by urban environments					47 dry grassland, spanning a broad urbanisation gradient									Berlin, Germany		No
Urbanization Affects Composition But Not Richness Of Flower Visitors In The Yungas Of Argentina	#REF!	#REF!	to evaluate how the flower visitor assemblage change along an urban-natural gradient	bees	n/a	n/a	n/a	3 sites with different degrees of urbanization (urban, suburban, and natural) in 5 areas	Biodiversity Measures	Species richness, estimated richness, abundance, and Shannon diversity did not vary along the urbanization gradient	n/a	n/a	in urban sites, solitary bees and bees with soil borrowing nesting type predominate, while eusocial and cavity nesting bees were the main flower visitors in suburban sites.	in urban sites, solitary bees and bees with soil borrowing nesting type predominate, while eusocial and cavity nesting bees were the main flower visitors in suburban sites.	n/a	n/a	Argentina	n/a	Yes
Urbanization Affects Plant Flowering Phenology And Pollinator Community: Effects Of Water Availability And Land Cover	#REF!	#REF!	test the effect of water availability and land cover type on the flowering phenology of brittlebush (Encelia farinosa) and investigated the arthropod pollinator community associated with brittlebush.	bees	n/a	n/a	n/a	Desert fringe, desert remnant (desert within urban matrix) and mesiscaped urban sites. each 3.	Biodiversity Measures	Higher bee abundance in desert fringe sites. bee abundance is lowest in mesiscaped urban land cover types. our study indicates that bee abundance is significantly lower in desert remnant land cover types than in desert fringe land cover types	n/a	n/a	n/a	n/a	n/a	n/a	Phoenix, Arizona, USA	n/a	Yes
Urbanization Alters Communities Of Flying Arthropods In Parks And Gardens Of A Medium-Sized City	#REF!	#REF!	to identify associations between urbanization and the bee composition within gardens and parks in a medium-sized mesic city	bees	n/a	n/a	n/a	30 gardens and parks along an urbanization gradient and general landscape factors	Biodiversity Measures	bee abundance were positively associated with distance to city center. Vegetation, canopy and soil moisture not significant	n/a	n/a	n/a	n/a	n/a	n/a	Toledo, Ohio, USA	n/a	Yes
Urbanization And Plant Invasion Alter The Structure Of Litter Microarthropod Communities	#REF!	#REF!																	No
Urbanization Drives An Early Spring For Plants But Not For Pollinators	#REF!	#REF!						12 sites along an urbanization gradient , 500m scale		pollinator communities did not show any clear shift of their flight phenology along the gradient, neither regarding abundance nor diversity. Total pollinator richness increased moderately over time and did not differ between urbanization classes, although it was always slightly lower at high urbanization than at medium or low urbanization.							Lille, France		No
Urbanization Increases Pathogen Pressure On Feral And Managed Honey Bees	#REF!	#REF!	how urbanization affects the immune response and pathogen load of feral and managed colonies of honey bees	Apis mellifera	n/a	n/a	n/a	24 managed and 15 feral colonies, along an urban gradient	Pathogen load	n/a	n/a	n/a	n/a	n/a	n/a	We found that pathogen pressure on honey bees increased with urbanization and management, and the probability of worker survival declined 3-fold along our urbanization gradient. The effect of urbanization, however, was not linked with immunity; instead, urbanization may favor viability and transmission of some disease agents. Our results show that urbanization alters the disease ecology of feral …	Raleigh, Durham, and Cary, NC, USA	n/a	Yes
Urbanization-Induced Habitat Fragmentation Erodes Multiple Components Of Temporal Diversity In A Southern California Native Bee Assemblage	#REF!	#REF!	compared 1-ha plots in scrub fragments and scrub reserves with respect to three components of temporal diversity: overall plot-level diversity pooled over time (temporal gamma diversity), diversity at discrete points in time (temporal alpha diversity), and seasonal turnover in assemblage composition (temporal beta diversity)	bees	n/a	n/a	n/a	scrub fragments (12) and scrub reserves (7) with respect to three components of temporal diversity: overall plot-level diversity pooled over time (temporal gamma diversity), diversity at discrete points in time (temporal alpha diversity), and seasonal turnover in assemblage composition (temporal beta diversity)	Biodiversity Measures	Compared to reserves, fragments harbored bee assemblages with lower species richness and assemblage evenness both when summed across temporal samples (i.e., lower temporal gamma diversity) and at single points in time (i.e., lower temporal alpha diversity). Bee assemblages in fragments also exhibited reduced seasonal turnover (i.e., lower temporal beta diversity). While fragments and reserves did…	n/a	n/a	n/a	n/a	n/a	n/a	San Diego County, California, USA	n/a	Yes
Use Of Human-Made Nesting Structures By Wild Bees In An Urban Environment	#REF!	#REF!	Assess effect of winter-installed human-made nesting structures (bee hotels and soil squares on colony dynamics	bees	n/a	n/a	Bee hotels and soil squares (.5 m deep holes filled with soil)	n/a	Colony dynamics	Osmia bicornis L. and O. cornuta Latr. dominated the community (over 87 % of the data). Over 2 years, the age of the soil squares did not affect their level of colonization and the same was true for the hotels with respect to O. bicornis and ‘other species’. However, O. cornuta occurred less often and raised fewer descendants in 1-year old hotels than in new ones.	n/a	n/a	n/a	Bee nesting was not affected by the soil texture and, among above-ground nesting bees, only O. bicornis showed a preference for some substrates, namely Acer sp. and Catalpa sp.	n/a	n/a	Grand Lyon, France	Much attention in the past has focused upon improving floral resources available for bees and conserving and enhancing floral communities (Potts et al. 2003; Mader et al. 2011; Kirk and Howes 2012). However, to date little effort has focused upon the complementary and critical need for nesting resource provisioning. Proper urban management requires both resources to be available to attract and su…	Yes
Use Of Video Surveillance To Measure The Influences Of Habitat Management And Landscape Composition On Pollinator Visitation And Pollen Deposition In Pumpkin (Cucurbita Pepo) Agroecosystems	#REF!	#REF!	to measure the visitation frequency, longevity and temporal activity patterns of pumpkin pollinators and to determine if local habitat management and landscape composition affected this pollination service	bees	n/a	n/a	n/a	27 pumpkin farms in various areas	Plant visitation rates	n/a	n/a	n/a	n/a	n/a	n/a	semi-natural and urban habitats in the surrounding landscape were positively correlated with the frequency of flower visitation by wild pollinators and the amount of pollen deposited within female flowers.	Ohio, USA	n/a	Yes
Using Citizen Science To Monitor Bombus Populations In The Uk: Nesting Ecology And Relative Abundance In The Urban Environment	#REF!	#REF!															UK		No
Using Pollen Dna Metabarcoding To Profile Nectar Sources Of Urban Beekeeping In Kōtō-Ku, Tokyo	#REF!	#REF!	to investigate nectar sources of urban beekeeping in Kōtō-ku, Tokyo using pollen DNA metabarcoding.																No
Utilization Of Photographs Taken By Citizens For Estimating Bumblebee Distributions	#REF!	#REF!																	No
Variability Of Bumblebee Communities (Apidae, Bombini) In Urban Green Areas	#REF!	#REF!	to estimate the influence of green areas (ranging from 8 to 102 ha) of big cities on bumblebee species richness, composition, and the relative number of these insects	bees	12 green areas such as parks, cemeteries and other places with trees and shrubs	n/a	n/a	n/a	Biodiversity Measures	Green urban areas should be created in a size of at least 30 ha. Such sites provide conditions for the most diversified bumblebee species communities.	n/a	n/a	n/a	n/a	n/a	n/a	Wrocław, Poland	Considering the obtained results, large green urban areas should be created of a size of at least 30 ha. Such sites are similar to each other in terms of habitat attractiveness and provide conditions for the most diversified bumblebee species communities.	Yes
Variable Pollinator Dependence Of Three Gastrodia Species (Orchidaceae) In Modified Canterbury Landscapes	#REF!	#REF!															Canterbury, New Zealand		No
Vegetation Complexity And Nesting Resource Availability Predict Bee Diversity And Functional Traits In Community Gardens	#REF!	#REF!	investigate how taxonomic and functional diversity of wild bees and their traits in urban community gardens are related to garden factors and surrounding landscape factors (e.g., plant diversity, amount of bare ground, amount of nesting resources, amount of landscape imperviousness)	bees	18 community gardens; garden factors and surrounding landscape factors (e.g., plant diversity, amount of bare ground, amount of nesting resources, amount of landscape imperviousness)	n/a	n/a	18 community gardens; garden factors and surrounding landscape factors (e.g., plant diversity, amount of bare ground, amount of nesting resources, amount of landscape imperviousness 500m and 1000m scale)	Biodiversity Measures	higher plant species richness and plant diversity as well as higher amounts of deadwood in gardens leads to higher numbers of wild bee species and bee (functional) diversity. Landscape imperviousness insignificant on FD	n/a	n/a	We found a significant negative relationship between the proportion of bare ground on solitary social behavior (p = 0.015) and a positive relationship with social behavior	higher landscape imperviousness correlates with cavity nesting bees whereas a higher amount of bare ground correlates with more ground-nesting bees	social and polylectic species positively associated with higher amounts of bare ground, whereas solitary, oligolectic, and bivoltine species positively associated with higher numbers and diversity of plant species.	n/a	Berlin, Germany	Our results suggest that, aside from foraging resources, nesting resources should be implemented in management for more pollinator-friendly gardens. If designed and managed using such evidence-based strategies, urban gardens can create valuable foraging and nesting habitats for taxonomically and functionally diverse bee communities in cities.	Yes
Vegetation Management And Host Density Influence Bee-Parasite Interactions In Urban Gardens	#REF!	#REF!	examine the impact of local and landscape drivers and host abundance on phorid parasitism of A. mellifera and the bumble bee bombusvosnesenskii Radoszkowski	Apis mellifera and the bumble bee bombusvosnesenskii Radoszkowski	19 urban gardens with various management schemes (local vegetation, ground cover, and floral characteristics as well as land cover types surrounding gardens)	n/a	n/a	19 urban gardens with various management schemes (local vegetation, ground cover, and floral characteristics as well as land cover types surrounding gardens)	Parasitism on bees	n/a	Parasitism of A. mellifera was higher in gardens with more trees and shrubs in larger gardens, with more lawn, in gardens with less bare soil, and in gardens with lower B. vosnesenskii abundance	n/a	n/a	n/a	n/a	Parasitism of both bumble and honey bees increased with abundance of honey bees in a site. The model that best predicted A. mellifera parasitism included garden size, the number of trees and shrubs, the percent lawn within a 100 × 100 m plot, the average percent of bare soil in 20 × 20 m plots	California, USA	n/a	Yes
Waggle Dance Effect: Dancing In Autumn Reduces The Mass Loss Of A Honeybee Colony	#REF!	#REF!																	No
Wastelands: Their Attractiveness And Importance For Preserving The Diversity Of Wild Bees In Urban Areas	#REF!	#REF!	assess species richness, abundance, and the diversity of wild bees in wastelands that differed in area (2–35 ha), stage of ecological succession, location (suburbs or closer to the city centre), and history of land use.	bees	14 urban or suburban wastelands	n/a	n/a	n/a	Biodiversity Measures	attractiveness of wastelands was positively correlated with the coverage of blooming herbs, coverage of shrubs and low trees, and the area of the wasteland. An increase in isolation of the habitat patches, the percentage contribution of alien species, annuals, and low grasses (< 25 cm) negatively affected the diversity of Apiformes. Considering the history of land use, we found that the bees were…	n/a	n/a	In the suburbs, the proportion of the following species categories increased with regard to richness: solitary, eusocial, nesting in the soil, polylectic. However, no differences were found for cleptoparasitic, hive, cavity and oligolectic species.	In the suburbs, the proportion of the following species categories increased with regard to richness: solitary, eusocial, nesting in the soil, polylectic.	In the suburbs, the proportion of the following species categories increased with regard to richness: solitary, eusocial, nesting in the soil, polylectic.	n/a	Bydgoszcz, Poland	Wastelands can be included in urban planning schemes as temporary locations and new types of urban greenery (Kowarik 2011). Examples of such actions can be found in Leipzig (Rall and Haase 2011) and Berlin (Kowarik and Langer 2005). To achieve this target, public opinion and decision-makers should start to treat wastelands as parts of the urban ecosystem (Threlfall and Kendal 2018). The increasin…	Yes
What’S In A Name? Challenging The Commodification Of Pollination Through The Diverse Economies Of ‘Bee Cities’	#REF!	#REF!																	No
Where Is The Uk’S Pollinator Biodiversity? The Importance Of Urban Areas For Flower-Visiting Insects	#REF!	#REF!	compare pollinator communities using quantified flower-visitation networks in 36 sites	bees	n/a	n/a	n/a	36 sites (each 1 km2) in three landscapes: urban, farmland and nature reserve, paired	Biodiversity Measures	For bees alone, while overall abundance did not differ significantly among landscape types, bee species richness in urban landscapes was significantly higher than in farmland, and approaching significance for nature reserves	n/a	n/a	n/a	n/a	n/a	n/a	England	Given the fact that urban areas are widespread and that there are likely to be increasing pressures on more natural areas for food and biofuel production, identifying good urban habitats for pollinators and improving their value for pollinators should be part of any strategy to conserve and restore pollinators.	Yes
Who Can Pass The Urban Filter? A Multi-Taxon Approach To Disentangle Pollinator Trait–Environmental Relationships	#REF!	#REF!	to illustrate how environmental filters on the landscape and local scale shape urban species pools	bees	n/a	n/a	n/a	49 urban grasslands, 5 of which outside the city. [1] urbanisation, [2] 3D connectivity, [3] patch size, [4] cover of herbaceous plants, [5] cover of non-native herbaceous plants and [6] mean air temperature	Biodiversity Measures	The species composition of wild bees was significantly affected by urbanisation. The 3D connectivity only affected functional groups of wild bees	n/a	urbanisation favoured small-sized bee species. 3D connectivity favoured large-sized bee species.At the local scale, no significant relations between habitat variables and functional traits were found.	significant positive relationship was also found for eusocial species. 3D connectivity decreased the abundance of eusocial bee species. At the local scale, no significant relations between habitat variables and functional traits were found.	a significant positive relationship was also found for endogeic species that nest exclusively belowground. At the local scale, no significant relations between habitat variables and functional traits were found.	significant positive relationship between urbanisation and polylectic species. At the local scale, no significant relations between habitat variables and functional traits were found.	At the local scale, no significant relations between habitat variables and functional traits were found.	Berlin, Germany	n/a	Yes
Who Is Abuzz About Bees? Explaining Residents’ Attitudes In Phoenix, Arizona	#REF!	#REF!																	No
Why Watch Bees? Motivations Of Citizen Science Volunteers In The Great Pollinator Project	#REF!	#REF!																	No
Wild Bee Abundance Declines With Urban Warming, Regardless Of Floral Density	#REF!	#REF!	Assess bee composition following various landscape and local variables	wild bees	n/a	n/a	n/a	15 residential yards and 3 urban natural areas (local and landscape variables: air temperature, percent impervious surface (on local and landscape scales), floral density, and floral diversity)	Biodiversity Measures	Bee abundance declined by about 41% per °C urban warming, and temperature was among the best predictors of bee abundance and community composition. Local impervious surface and floral density were also important predictors of bee abundance. Bee species richness increased with floral density regardless of bee size	n/a	only large bees appeared to benefit from high floral density. Both small and large bees are negatively affected by %impervious, though small bees to greater extent.	n/a	n/a	n/a	n/a	Raleigh, NC, USA	Efforts to provide floral resources in cities may be most effective when targeted to sites with the lowest levels of local impervious surface and urban warming, or when coupled with impervious-surface reduction. To maintain pollinator abundance and diversity, urban insect conservation approaches must address the combined effects of biotic and abiotic factors on different components of the pollina…	Yes
Wild Bee Conservation Within Urban Gardens And Nurseries: Effects Of Local And Landscapemanagement	#REF!	#REF!	We asked how these habitats (urban gardens and nurseries) vary in their ability to support wild bees, and what habitat features relate to this variability.	wild bees	n/a	n/a	n/a	19 community gardens and 11 nurseries (floral richness and measured ground cover; %impervious)	Biodiversity Measures	In gardens, the best model predicting abundance included habitat size and the percent of bare ground cover. Garden wild bee abundance tended to be higher in larger gardens but significantly decreased in gardens with more bare ground cover. The best model predicting garden wild bee richness included perennial floral richness, habitat size, the percent of bare ground, and urban land cover surroundi…	n/a	n/a	n/a	n/a	n/a	n/a	California, USA	we show that the local and landscape scale features of urban gardens and nurseries distributed across an urbanization gradient in California shape wild bee communities. Managing these factors is therefore important in the context of bee conservation in this biodiversity hotspot.	Yes
Wild Bee Larval Food Composition In Five European Cities	#REF!	#REF!		wild bees				80 sites (following a double gradient of available habitat at local and landscape scales)									Europe		No
Wild Bee Species Abundance And Richness Across An Urban–Rural Gradient	#REF!	#REF!	to assess the abundance and richness of wild bee species throughout a small city and identify how management of land throughout the city may influence bee communities	wild bees	n/a	n/a	n/a	17 sites across a land use gradient (fields, house yards, campus and city center)	Biodiversity Measures	Bee species richness was greatest at sites with the largest amount of permeable surface and naturally-occurring, native vegetation. Richness decreased on the college campus and city center where landscapes were highly managed and impermeable surfaces were most abundant. While floral richness was not related to bee abundance and richness, the number of open blooms near traps did have a positive im…	Communities of bees in house yards had the greatest proportion of exotic species (18%) when compared to the bee communities in fields (8%), on campus (16%) and in city center (13%).	n/a	n/a	Average abundance of belowground nesters per site per sampling date did not differ between the site groupings. Field sites had significantly greater mean richness of belowground nesters per site per sampling date than sites in the house yards, campus, and city center groups. Both abundance and richness of aboveground nesters differed significantly between field sites and campus. Fields are highest	Bee communities at the field sites had the greatest proportion of floral specialists (11%), which was not surprising considering that the host plants of these species, i.e. asters and goldenrod, occurred more frequently at those sites. Pollen-generalists comprised the majority of the wild bee community trapped in the city center (98%) with only 2% of that community deemed pollen-specialists.	n/a	Pennsylvania, USA	demonstrates the importance of various management throughout small towns in providing niches for a variety of bee species.	Yes
Wild Bee Species Increase Tomato Production And Respond Differently To Surrounding Land Use In Northern California	#REF!	#REF!	Investigate effect of land management on bees	A. urbana, B. vosnesenskii	n/a	n/a	n/a	14 organic tomato fields with varying landscapes	Bee abundance	B. vosnesenskii was found primarily on farms proximate to natural habitats, but neither proximity to natural habitat nor tomato floral abundance, temperature, or year explained variation in the visitation rates of A. urbana. Natural habitat appears to increase B. vosnesenskii populations and should be preserved near farms.	n/a	n/a	n/a	n/a	n/a	n/a	California, USA	To maintain agricultural pollination services for the future, attention must be given to a variety of strategies including both native ecosystem conservation and on-farm management (e.g. providing nest sites) for wild and managed native bees	No
Wild Bees (Hymenoptera: Apidae) In The City Of Lausanne; Synthesis Of Two Years Of Targeted Inventories; [Abeilles Sauvages (Hymenoptera: Apidae) En Ville De Lausanne; Synthese De Deux Annees D'Inventaires Cibles]	#REF!	#REF!		wild bees													Lausanne, France		No full text
Wild Bees Along An Urban Gradient: Winners And Losers	#REF!	#REF!	investigate changes in bee species richness and community composition in the city centre and suburbs	wild bees	n/a	n/a	n/a	8 sites along urban gradient	Biodiversity Measures	We have found that the urbanized landscape can act as a filter for the bee community since some specific ecological traits facilitate colonization of the city centre. However, bee species diversity and richness remained stable across the urban gradient indicating some advantages of being a city dwelling bee.	n/a	Small-bodied species that start their activity later in the season and are not solitary preferred the city centre.	Solitary-living bees were significantly associated with the suburbs compared to species belonging to the two remaining social categories (eusocial bees and parasites)	n/a	n/a	n/a	Poznań, Poland	efforts targeted at bee conservation (e.g. distribution of protected areas) should not be concentrated in one city zone; instead protection across a wide range of habitats of different levels of man-made transformation seems to be the most appropriate strategy for bee diversity conservation in cities.	Yes
Wild Bees And Hoverflies Respond Differently To Urbanisation, Human Population Density And Urban Form	#REF!	#REF!	investigated the potential of urban residential areas to contribute to pollinator diversity by analysing wild bee species richness and composition of species assemblages of summer-active species	Solitary bees and bombus	n/a	n/a	n/a	53 gardens across urban and rural landscapes, (ranging from low human density and high vegetation cover, to high human density and low vegetation cover), 100 or 500m radius	Biodiversity Measures	bumblebee species richness was higher in rural than urban gardens, whereas differences among the urban types were less clear. Bumblebees showed a tendency for more species in gardens of rural and detached houses compared to enclosed backyards and semi-detached gardens, while open yards were intermediate in richness. Flower abundance had no significant effect in any of the models. Species richness…	n/a	n/a	Solitary bee species richness was higher in urban than rural gardens, driven by a higher richness in low-density urban gardens compared to both high-density urban gardens and rural gardens.solitary bees showed a more complex pattern with a higher richness in gardens of detached and semi-detached houses compared to rural gardens. Flower abundance had no significant effect in any of the models. Wil…	n/a	n/a	n/a	Malmö, Sweden	Green spaces of multifamily houses with open yards would be especially suitable for improvements, because they are often large with quite extensive green space, but designed and managed in ways that reduce habitat quality for pollinators. Our results suggest that it is critical to include not only flower resources, but also bee nesting and hoverfly larval habitats in recommendation for habitat de…	Yes
Wild Bees And Urban Agriculture: Assessing Pollinator Supply And Demand Across Urban Landscapes	#REF!	#REF!		wild bees													Iowa City, IA (USA)		No
Wild Bees As Pollinators Of City Trees	#REF!	#REF!		wild bees															No full text
Wild Bees As Winners And Losers: Relative Impacts Of Landscape Composition, Quality, And Climate	#REF!	#REF!	examine how different bee genera and functional groups respond to landscape composition, quality, and climate factors	wild bees	n/a	n/a	n/a	917 sites. “developed,” “natural,” and “arable” categories. proportional area of each land-cover category at 250, 500, and 1750 m	Biodiversity Measures	climate factors emerged as the main drivers of wild-bee abundance and richness. For wild-bee communities in spring and summer/fall, temperature and precipitation were more important predictors than landscape composition, landscape quality, or topography.	with a strong positive relationship between exotic species abundance and percent-developed land; this relationship was not apparent for native species.	n/a	Abundance of eusocial species declined with more natural land surrounding sampling sites while solitary species had a very weak, positive response to the proportion of natural land around sites	n/a	n/a	n/a	Maryland, Delaware, and Washington DC, USA	n/a	Yes
Wild Bees Benefit From Low Urbanization Levels And Suffer From Pesticides In A Tropical Megacity	#REF!	#REF!	Assess pollination rates in various landscapes	wild bees	n/a	n/a	n/a	30 small-scale fields of Lablab purpureus, along urban gradient. %impervious from 0 to 30%	Biodiversity Measures/ pollination visitation	We found that the abundance of lablab-visiting wild bees increased with increasing grey proportion on the landscape scale and that, in particular, ground-nesting and large-bodied bees benefitted. we found that the local bee richness was negatively affected by the number of on-field pesticide applications. native-bee abundance did not change with amount of developed land in the landscape but decre…	n/a	We found that the abundance of lablab-visiting wild bees increased with increasing grey proportion on the landscape scale and that, in particular, ground-nesting and large-bodied bees benefitted	n/a	We found that the abundance of lablab-visiting wild bees increased with increasing grey proportion on the landscape scale and that, in particular, ground-nesting and large-bodied bees benefitted	n/a	n/a	Bangalore, India	Biodiversity Measures	Yes
Wild Bees In Urban Grasslands: Urbanisation, Functional Diversity And Species Traits	#REF!	#REF!	to test how taxonomic and functional diversity within wild bee communities of urban grasslands, and traits of bee species, related to local habitat features	wild bees	n/a	n/a	n/a	30 study sites (grasslands)	Biodiversity Measures	Isolation at the urban matrix scale was negatively related to maximum number of bee species and functional dispersion. while alpha diversity of wild bees increased with the total area of the grassland patches. At the local scale, we found that increasing plant richness led to decreasing functional dispersion. urbanisation surprisingly was not related to taxonomic and functional diversity of wild …	n/a	n/a	n/a	Urbanisation had the greatest impact on bees as it increased the numbers of polylectic as well as of kleptoparasitic and tunnel-building wild bee species. At the local scale, restoration was positively related to species that nest in tunnels or in aboveground cavities. Also, site type had a positive impact on bees nesting in aboveground cavities but decreased the number of tunnel-dwellers.	Urbanisation had the greatest impact on bees as it increased the numbers of polylectic as well as of kleptoparasitic and tunnel-building wild bee species.	n/a	Berlin, Germany	To promote wild bee assemblages with diverse traits, action should take place at the city scale, e.g., by increasing or at least maintaining habitat sizes or planning habitat corridors. At the local scale, increasing flower coverage in grasslands or other urban habitats by restoration measures and adjusted mowing regimes would be beneficial for wild bees.	Yes
Wild Pollinator Activity Negatively Related To Honey Bee Colony Densities In Urban Context	#REF!	#REF!	Assess effects of honeybees on wild bees	wild bees	n/a	n/a	n/a	7 green spaces in urban setting, with varying amounts of apiaries. 500m and 1000m scale.	plant-pollinator interactions	n/a	honey bees significantly preferred foraging on managed plant species than on wild ones whereas wild pollinators had no preference for a particular plant group, managed and wild plant species being equally visited	Large solitary bees performed significantly fewer visits when the density of honey bee colonies increased within 500 meter buffers around our observation sites	Large solitary bees performed significantly fewer visits when the density of honey bee colonies increased within 500 meter buffers around our observation sites. we did not find any effects of honey bee colony densities on the visitation rate of other morphological groups of pollinators such as small solitary bees	n/a	n/a	The visitation rate of bumblebees significantly decreased when the density of honey bee colonies increased within 1000 meter buffers	Paris, France	Altogether, our results not only question the fast development of urban beekeeping and the enthusiasm of citizens and mass media for the installation of hives in cities, but also some of urban management practices supposedly conducted to sustain biodiversity. This underlines the need for new studies exploring how domestic and wild pollinators coexist in urban habitats. In conclusion, we suggest t…	Yes
Within-Colony Variation In The Immunocompetency Of Managed And Feral Honey Bees (Apis Mellifera L.) In Different Urban Landscapes	#REF!	#REF!	Assess imune reactions in wild and managed bees in various landscapes	apis mellifera, wild and managed	n/a	n/a	n/a	feral and managed colonies in rural, suburban, and urban landscapes	immunocompetence	n/a	n/a	n/a	n/a	n/a	n/a	We found that there was far more variation within colonies for encapsulation response or phenoloxidase activity than among rural to urban landscapes, and we did not observe any significant difference in immune response between feral and managed bees. These findings suggest that social pollinators, like honey bees, may be sufficiently robust or variable in their immune responses to obscure any sub…	Raleigh, NC, USA	n/a	Yes
